# Supplementary material for: Evolution of cichlid vision via trans-regulatory divergence
Source: BMC Evol Biol. 2012 Dec 26;12:251. doi: 10.1186/1471-2148-12-251 (PMC3575402; doi:10.1186/1471-2148-12-251)
Supplement: Additional file 1 — Excel file of sequencing and assembly statistics of all P0 and F2 used in this study. [file 1471-2148-12-251-S1.xlsx]

## Sheet: Sheet1
Additional file 1. Excel file of sequencing and assembly statistics of all P0 and F2 used in this study.
Cross	Generation	ID	Reads	RAD-tags	SNPs
1	Parent	TiGF_06437	10513923	113120	14252
1	Parent	AhGM_06435	8796512	113046	14724
1	F2	341	1709644	78476	3117
1	F2	342	5553232	95934	9749
1	F2	343	1106791	58122	3399
1	F2	366	3577317	81563	7039
1	F2	367	1447589	57577	3162
1	F2	368	807084	51550	2162
1	F2	369	1798459	66242	3326
1	F2	370	812349	44080	1682
1	F2	371	3196119	76336	6420
1	F2	372	1289321	56012	2605
1	F2	373	2796738	69382	4925
1	F2	375	5289787	71370	5100
1	F2	376	2431544	69417	4198
1	F2	377	3516847	82985	5208
1	F2	378	3062375	73304	6189
1	F2	380	2357889	67422	4590
1	F2	385	3208172	74538	6616
1	F2	386	2509416	67273	5026
1	F2	387	3327898	77438	4949
1	F2	396	2631015	70567	5615
1	F2	397	3341874	72535	5332
1	F2	398	2487115	70129	4983
1	F2	399	2960652	72068	5756
1	F2	440	2506628	67411	4945
1	F2	442	3099442	74462	6088
1	F2	446	2994959	66988	4465
1	F2	448	2074714	63253	4419
1	F2	454	3863622	80547	7651
1	F2	455	2203215	63491	3952
1	F2	456	3314196	69092	5126
1	F2	457	3918616	86950	7310
1	F2	538	2295351	64128	5177
1	F2	539	1494527	61582	4470
1	F2	540	1933083	63560	4923
1	F2	541	3923624	70888	5374
1	F2	1128	2861121	74131	5360
1	F2	1129	3783258	66597	7978
1	F2	1130	3512798	64436	7370
1	F2	1131	3435773	65030	7250
1	F2	1132	3000471	62323	6670
1	F2	1133	2331870	53446	4891
1	F2	1134	1530686	43933	3391
1	F2	1135	1915142	60670	3913
1	F2	1136	3617726	66857	8035
1	F2	1137	3009892	59658	6667
1	F2	1138	3170092	61465	6771
1	F2	1139	4312805	58739	6084
1	F2	1140	2920619	75645	5566
1	F2	1141	1482764	42189	3406
1	F2	1142	3508785	79814	6616
1	F2	1143	3759055	52706	4932
1	F2	1144	2868569	59546	6158
1	F2	1145	2277943	70232	4411
1	F2	1146	1569852	58542	3031
1	F2	1147	6850229	73058	10135
1	F2	1148	1373395	40585	3095
1	F2	1149	2779008	57637	5923
1	F2	1150	6354151	78990	11062
1	F2	1151	4093410	70488	8317
1	F2	1152	1205480	59104	4289
1	F2	1153	4151335	72239	9379
1	F2	1154	8051334	86502	11361
1	F2	1155	2481761	55709	5300
1	F2	1156	6880535	80534	10919
1	F2	1157	5775688	79248	10999
1	F2	1158	3021834	61572	6603
1	F2	1159	3466619	71288	7357
1	F2	1160	4546776	67780	9523
1	F2	1161	3610369	67641	7592
1	F2	1162	4984894	74308	9829
1	F2	1163	3542421	71381	7304
1	F2	1164	3069380	61900	8500
2	Parent	TiGF_06437	10513923	113120	14252
2	Parent	AhGM_06820	9195091	107782	14367
2	F2	1165	2230891	51722	4664
2	F2	1166	1911781	50303	6394
2	F2	1167	2524851	54785	5285
2	F2	1168	4870954	79843	9421
2	F2	1169	4196010	64424	8312
2	F2	1170	3423783	63537	7013
2	F2	1171	5093881	72775	9630
2	F2	1172	2962347	60683	6091
2	F2	1174	4045950	66790	7653
2	F2	1175	2259490	51808	4660
2	F2	1178	4998543	72618	10053
2	F2	1179	4074121	65674	8799
2	F2	1180	3968655	68564	7588
2	F2	1181	1775473	46421	3700
2	F2	1182	2655594	57169	7333
2	F2	1183	3563852	63144	8533
2	F2	1184	3180524	60234	6221
2	F2	1185	5062469	72544	10461
2	F2	1186	2774888	54795	6778
2	F2	1187	1857052	64173	3558
3	Parent	TiGF_06437	10513923	113120	14252
3	Parent	AhGM_06838	9487907	108310	13642
3	F2	316	658112	45891	2197
3	F2	317	1483342	57103	3149
3	F2	318	641059	46895	2283
3	F2	319	2653379	67436	4791
3	F2	320	1163767	57241	3098
3	F2	321	1661890	61881	3532
3	F2	322	2307890	66308	4633
3	F2	323	2219421	64444	4411
3	F2	324	1709716	65910	3362
3	F2	325	2716009	71108	5411
3	F2	327	1517876	60362	3433
3	F2	328	2660807	68170	4425
3	F2	329	594422	36062	1373
3	F2	357	3919748	93341	7632
3	F2	358	1479877	58291	3021
3	F2	359	2227920	65493	5181
3	F2	360	1322815	56715	2789
3	F2	361	862278	43296	1813
3	F2	362	3990233	79873	7758
3	F2	363	721858	39796	1568
3	F2	364	849595	46026	1733
3	F2	390	2313946	65855	5139
3	F2	391	3147135	69103	5049
MIN	-	-	594422	1373	1373
MAX	-	-	10513923	14724	14724
AVG	-	-	3144510	66500	6033
