# Supplementary material for: Evolution of cichlid vision via trans-regulatory divergence
Source: BMC Evol Biol. 2012 Dec 26;12:251. doi: 10.1186/1471-2148-12-251 (PMC3575402; doi:10.1186/1471-2148-12-251)
Supplement: Additional file 2 — Table of primers used to amplify and genotype polymorphisms at candidate gene markers and re-sequence RAD-seq loci. [file 1471-2148-12-251-S2.xlsx]

## Sheet: Sheet1
Additional file 2. Table of primers used to amplify and genotype polymorphisms at candidate gene markers and re-sequence RAD-seq loci.
Gene	LG	Forward Primer (5′—3′)	Reverse Primer (5′—3′)
NCOA1_usat	15	GCAGCAGAAGCCATGTAGGT	CAACAGGAAACCAACTTTACCAG
PNR-2_usat	18	ACTGAACTTTCCGCCTTTGA	CTGATGCTCATCTGCACGTT
RARa_usat	4	TCATTGCTCTGGATCACACC	TGCGTGACTGGAATGAAGAG
RARb-1_usat	11	GGCTGATGGCCGATATTAAA	TCCCCAGCAACTTTCTTGTT
RARb-2_usat	22	GGAGTCCCAAAACCAGATCA	CGCCTGGATTTTCATTGTTT
RARg-1_usat	20	GAGCCCTGGGTGTTTTAACTT	GAAGGCCAGCATTTTCTTGA
RORb_usat	12	TCCATAGAAACACGCACTAACA	TGCAGAGGTTGAAGTGACAAA
THRa-1_usat	8	GCGCGGAATTCGACGATTCAGAAGAACCTCCA	GCGCGCAAGCTTCTGAGCATTGGTGTGACGAT
THRb_indel	4	CCGCATCTGTTGTTTTTTCAT	ATGAAGAACCCGTGTCAAGC
SWS2-LWS_usat	5	TGTTCCATCATTCAACTTCATCA	AAGAACACCATGGCAGGATT
RH2B-RH2A_usat	5	CCACAATTACACTGCGAAGG	TGAATGGTGTGCCTGTTGTT
Scaffold_2_usat	1	GAAGAAGCAACCCACAGAGC	ATCCCTAAACCTCCCACACC
RAD-tag 74822	NA	CCGGGTGTGTAAACATGAAA	CCCTAATTTCTTTGCCCTTTT
RAD-tag 36342	NA	TGATGGCTGGGTAGGGTTTA	ATGGCTGGTACCAAGGACTG
RAD-tag 56731	NA	ATTCATGTTGCTGTGGGTGA	GCGATTTCGTAACTCGAACC
RAD-tag 85240	NA	TGTTCGCAAGCACAGAAATC	GGTGGGATGAAGACCTCAAA
RAD-tag 4182	NA	TGCAATGTGAGCACAGATGA	TTGTCCATGTAGGCTGAAACC
RAD-tag 93007	NA	ATCAGTTTGGTCAGCAAGCA	ACGATGGCCCTTACAAACAG
RAD-tag 59098	NA	CCATGGATCAGAGGTCTCGT	GTGTCGGTGTGCGTTCTCTA
RAD-tag 5611	5	CTGGCTTACAGGGCAGTTGT	AGTTACCGTTTTGCCAGGTG
RAD-tag 20245	10	TCGGCTGGTTATTAGCTTGG	AAGTTGGCCACAGGAGAAGA
RAD-tag 15377	14	GGGCTGAATCAAGGAAGACA	GCCCAAGGATACTTGCAGAC
RAD-tag 28586	23	CGCAGTTCAGATTCCACCTT	TCACTGCATGAGCTGCATTA
