# Supplementary material for: Evolution of cichlid vision via trans-regulatory divergence
Source: BMC Evol Biol. 2012 Dec 26;12:251. doi: 10.1186/1471-2148-12-251 (PMC3575402; doi:10.1186/1471-2148-12-251)
Supplement: Additional file 6 — Table of the identity, sequence, and map-position of all RAD-seq markers used in this study. [file 1471-2148-12-251-S6.xlsx]

## Sheet: Sheet1
Additional file 6. Table of the identity, sequence, and map-position of all RAD-seq markers used in this study.
RAD-seq	Linkage	Linkage	M. zebra	M. zebra	Sequence
index	Group	Position	Scaffold	Position	(5' - 3')
25012	1	1	UN	NA	TGCAGGAAAGACTGGAGCTGGATGGAAAGAGAAAAAGAGAGCACTTATCAGGCAGACTGTCATGTCACGGTAAAAGCACAGGGTAAAATTTTAGTC
16286	1	18.02	111	413390	TGCAGGCGGTTTCATAGTGAACAGTGAAAAGAGGCTATGAAAGCTAAATTATGCAGGAAAAAATAATGAAGCAGATCTGTGTGAGCGTGAGGTTGA
20432	1	31.99	111	636405	TGCAGGGATCCAAGGCTTCCAGTGGAGCAGTGATGTCCATGAAGGAGGATGGAAGAGGCTTTGACGGTCACCGTGATCTCATGTCCCACCACGGTA
53625	1	39.19	111	1191923	TGCAGGATCATTTTACTGCAGCAGATTTAAGAGAAGACATCAAACCACACTATAAGAATCATTTTACAGACAGCTCAGCTTAAAGATGCAACGTCC
16920	1	39.19	2	14709546	TGCAGGCGCTCAGAGCTGCGTGCAGCTTACATAAGGAAATAAAAGAACCATTGAGCTGTGTTTATTCCACACATCCTTCGTACACTCTTTATATAA
105515	1	51.3	2	9067144	TGCAGGCTGAAGTCATTCTGGTCTTTAAAGTTGGCGGCTCCAGCGCTCAGCTCCATCAGCATCTTGGCGATCTCAGGCTTTATTGCTGCTGTCAGC
12815	1	59.68	2	6560996	TGCAGGCCGCTAGCATACCATTTCACATTGCTGCAGTTCAGATTAAGAAGGCCTTGGAAGGTAGCCTCAGGCAGCTCTGCTTGACATGCCCTCCCT
4604	1	62.38	2	5713083	TGCAGGCAAAATAGTCCATTTCTTTCTTGCAGTTGTGCTAGGAAAAAAAATCTGCAATTATTCATCTCAGTTTAGAATAACCAGGTCACCAAACAC
74548	1	65.61	2	4121303	TGCAGGGACAAAACGGCCAGCCCTCCATTCGAGGTGTCTGTTTGCAGGACAAAAAGGGAGGAAAAAAGTTAGGTGTGGGGACCTCCCCACAGAAGA
62159	1	70.16	2	2247755	TGCAGGGTTTCTCCCTGTGGTGTTCTTCTCTGTCTTGTGGTGGACGTTTTTATTTTTTTACTGGCGCAAATAATTTGTGGGGCATCTTATTGTGAT
24345	1	70.16	2	2070570	TGCAGGGGCCTTGTGGATATAGGATTTCATTTGCTTTCTATTTGAATGCTCACCAGATATTTATTTATTGGATCTTGAATGTAGAAGGCCTTGACC
SCAF_2	1	70.16	2	NA	NA
72412	1	70.17	2	1820284	TGCAGGGAGACTGGCCCTCGAGGCCTGGAGTTGCCCACCCTGGTTTACACTGACTGTAGACCTATGTGTGTGGATTTGTGTGAATAGAATTTTAAT
74717	1	71.87	2	1766926	TGCAGGGATGTTATTGCTTCTTGCAACAATGTTTAACACATCTAAAAGGTAGGTCTACCTTGACAATACTATTTAACTACATAGCAGGTAAGCCAA
56590	1	71.87	2	605941	TGCAGGGTAACAACAGCACCCCATCAGCCTTTTACGGATGAGGGGTGAAAAGAATGAACATATTACCCAGTCCTTTCATGCTTCATTGCCTCCCTG
15280	1	71.87	2	605849	TGCAGGGCAGGCGGACAGGAGTGTGGACCACCCAACTTTGTGAACATGCTAACTCAAGGAAAATGATACACTTATGGTATCTATTAAAACCCCCGG
28945	1	73.61	2	554855	TGCAGGCATTTGGAGTGGCAACATCAAAACACGAAGTAACATGTAAACTTAACTTTTAATCTATAGTAGCTTCATTTAGCAGGGAAAGCCAACCAT
35774	1	74.53	2	368425	TGCAGGTCATCAAAAAGAATGCAAGTGTAAGACATTTCCACATTAGCTTTACTTTTAAGACAGTGTGAGGAAAACACCTAAAGTGGGAGTGTAGCT
20317	1	74.53	2	24875	TGCAGGAAATGTGCACACAAACACTCATAAGCCTACAACTGGTGAGTCCAGACGCAGTCCAGAGTCACATGTGCAAGGTGCACCTGCTCAAATGGT
55855	1	78.99	7	797937	TGCAGGAAAGAGAAGAAGAATCTTGCGGCAGTTTATTGTTCAAAACAACATCTCTGTTTGTCAACAATTGAGTCATCCAATCTGCCAGAGTGGTTT
53962	1	78.99	7	798029	TGCAGGTTGAAGCCAGGTGACTGGATCCTTGTCCGAGTACTCCAAGGAAAAATTGGAGCTCGCCACGGTGGGAGGGTCCATACCAAGTGCTTCTGA
45113	1	81.33	7	1106795	TGCAGGTCAGCGGGTCGAGAGAACCAGTCTTTGAAGAAGCGCTCAGATGGACTTAAGTCTTTCACTGGTGTCAGCTCAGACTTCAACTCGTTAGCT
84827	1	83.3	7	2474377	TGCAGGAGCTGCTGGATAAGGGCCTTTCATTTTCTACAATTAAGGTTTATTTAGCAGCTATCTGCTTGTCATATTATTTTTTTTTTACAGGGTGGC
80584	1	84.3	7	2604176	TGCAGGTGGCCCAGTACGTCTGTCCATATATTGCACAATATAAAAATAACTGACTGTTGATTGGTAACATTTGTGGAAACAAATGATTAATAACCA
17663	1	88.72	7	3917608	TGCAGGCTAAAGCAAGATCTGTGTACCTGATGATCTAATGAAGGATCAAATGGAGCTCAGCAGCACAGTTTATTGTCCTGTGCCTTCATTCAGTTT
55128	1	90.83	7	4243561	TGCAGGAGAAAGCACGGAATAAACGTGTTGTTTAGCACTGGAGATCTCACTGTTTATCGGCAAAGGCTCAAACAGAAATGTCAGATGTATATAGCT
23240	1	91.77	7	4299782	TGCAGGGAGCGCAGAGGTGCAACTCAGTACCATCATGTAATAGATACACTCTTTGTGAGCTGGCTGACTGTCAGATGTTCTCTGTTGATCATCTAT
24405	1	93.06	7	4522340	TGCAGGGGTGAGCGGGGGATATTTTATATCTATATCTATATATGTGGAGAGAGAGAGAGAAAACTGTGAGTTATGCGAAACGATATAGTGGAATCC
101125	1	95.82	7	5730225	TGCAGGTGTGACAGAAATTACAAGAGGCTTCAGAGTGGCAAAAGTCATAAATTCACAAACCATATGTTTCATTCATCTGAATCAGAGTTAGGTTTA
105226	1	95.82	7	6403595	TGCAGGTCTTTCAAAGGTTTGTTTTTTGTTTTGTTTTTTGGACATTGGCTCCTTTTTTACTTAGTTTTAGTCCAGTCCTTGTACGTGACCATTATC
16196	1	97.54	7	6888211	TGCAGGCTGCAGGCGTTCTCATCGCCTGTCATTAAAGCTGTTGTTGTTTTATTTAAAAAGATTCTTTGTCATAAAACAGTTCTTCTGTTTATGTGG
63365	1	97.54	7	7656499	TGCAGGGGCTTCTGGATTTCAAGCTGCAGGTGTTTCTGTCTCTTTGTAGCTTTAAAGTCAAGTGAACGCACGTCTTTGTAGCATAGCAATCCTGTT
71693	1	99.56	7	8514785	TGCAGGGTAGTAAAGCATATCAAAGGTTGGCTAGACTGCACTGGGCAGCTGCTGAGGCATAAAGATGCGCCACACTGCCAGACACACAGATGTAGA
43630	1	100.29	7	8531919	TGCAGGACACCGGCCCTTGAGGCATGGAGTTTCCCCACCCCTGGTCTAGCATGGTGGTGGAGTGGTGACGATTTGTGCTTCCTTTGCAGCCACAGG
94687	1	102.46	7	8570584	TGCAGGGAAATCATCGGTGAGTAGTTGCGGGCAAACAAAGGAAAGCAGGCTTGAAGCAGAAGAGAAGAGGTGATTTGCCTGCCTGCAGCATCTCAC
22875	1	103.34	7	8576385	TGCAGGCTGTGTGTGTGTGAGTGTATGCTTGAATGTGTGTGACTGTGACAGGGCTGAACCTGCCTGTGGGCAATGTAATAAAAGCGCCACACACTG
55748	1	109.42	53	3206778	TGCAGGTCAGCTGAGACTGGAGTCAAGGAGGCCATTTACGTGAAAAGGGAAAGACCATCTCTGAATCGAGGAGGGGGCCTAAGGGTACATCTTTCA
10326	1	109.42	118	313212	TGCAGGACTGCTGCCAAAAGACTACCGCTCATTGAAAGCACAGTATTTGCAGGTGAGGTACAACAAATCTCTCAGAGCATTTTTGTTGTGGGAGAC
55431	1	110.86	118	453455	TGCAGGGAAAGAAAGCACAGCAACACAGGGACTCAATCACACGAGCTTCAGACCCAGCACGGTGTAAACGAGGAGAGTATGTGGTACTGCTGATGT
33922	1	110.86	118	1151791	TGCAGGTCAGACACAAAAATGCTATGGTGGGTTATACTTATGCTTTTGAACTATAATAAATTTTAAGCCAATAATAATACATAGTAGTGACCTGAA
15574	1	113.91	118	1742878	TGCAGGCCCATCTTCTCCAGAATTGTCCTGATCACACACAACAAATAAGAGAAGAGAGGAAACCATGGCAACTATTTTGATCCCCAAAACCAAAAA
20775	1	113.91	118	1835482	TGCAGGCCTGTGAGACTGGAGACGAATTAATGATGTAGTGAAATCGGAGCATGAGGTCACTGGATATCGAGCGCAATTACAGTAAACTTCCTGTCC
96637	1	114.91	145	69769	TGCAGGACTGACAGGAGGAGCGCCACCTTTGTCCCCAAAACCACTCTGCTTTTTAACTGCAGCCGATAAGAACATTTCCCACACCAGAATCACTCT
88259	1	114.91	145	353323	TGCAGGCGCGGAACCGCCGGCGATGATCTTCTTGGGTGAGGCCCATCTGCTCAAACACGGCCTGGCTCATGTCAGCGACGCAGCTCTGTGAGGTCG
37362	1	114.91	145	642149	TGCAGGAGAATATCTGGCCATCTCTTTTTGACCGCCAGCTGAAGCACACTTCAGTTCTGCAGTTGGACAATGATCCAAAATACACCAGCAAGTCCA
64365	1	114.91	145	1358548	TGCAGGTACAGTTCTGGGCTCTGCATACATATTGCATATTATGAAATGTCGAGCAACTTAATTTCTGAACCATACCCTAGTCATGCTGCTGTAGAT
86737	1	114.91	183	102170	TGCAGGTAGAGATTGCAAGGCTACATACAAATGGGTGAAACTCACTGAAGCCAGTTAGAAACATCCAAGACAAACACAGCGTACAGGGTTTCAGGT
49710	1	115.4	183	260734	TGCAGGTCTCTTTGCAGTCTTTGGAATAATTTCCCCTGGGCACAGAAATGAAGCTGGGTTCATTGGCGTGCATCTTGGCTAAAAAATTTTCATATA
108384	1	115.4	183	451897	TGCAGGACACCGGCTCTCGAGGCCTGGAGTTCCCTACCCCTGGTTTAGGGCATATACCGTACATTGGATGATGGTTTTATAAATTTGTTAAGCACT
46469	1	117.96	201	143787	TGCAGGAAACGTGCAAAAAGACCCCAATAATGGGCTTTCCGCTGTTGTGGTAACTGTAACTGACACTAGGTTAACACAAGTTAACACAAGACTATC
86022	1	117.96	201	684303	TGCAGGACACCGGCCCTCGAGGCCTGGAGCTGGACATCTCTGCTGTAAAGTATTCCACAGTCATCAGATCTGTTGCAGTGTGATGGAACAGGAAGT
59132	1	117.96	242	451988	TGCAGGAAAGCAAATGAAGGTCTCCTCACTCTCAGCCAGGAGGAGACCATGCCCATCTCCATCCGACAGCTGGCCTATGGTACACTTAGTCTGCAC
40786	1	120.25	269	229234	TGCAGGTCAAGTACAGAACCATTACAGCATCACTGATACAGTCTGTATGCAAACACAGGCTGTTAAACGCTGAGATATGTAGGAAAAACTGTAACA
64743	1	120.56	269	510527	TGCAGGAACACCGGCCCTCGTGGACTGGGTTTGGGGACCCCTGCTATAGAGTGTCTATAGAGCTCACCACAGAAAAGCAAAAATGTTTAGCGTAAC
34504	2	1	34	266400	TGCAGGATCAAAAGTAGAATCTGATGTATGGATGGGTGAGAGTTCGTCTTTGTTCCTCCCCTATCATATCCATTTTCCTCTCTCTCCTAATTTCCT
16428	2	3.19	34	461295	TGCAGGTTGGAAGATGGTGTAAATTGCACTATTGTCTCGCAAGAGCTTCTAGGAATTTTGAGAGGATTTAACTATCCTTATTATGTGGCTTCCTTT
23314	2	4.51	34	681968	TGCAGGTCACAATATAAATCATCATGACAAGTTTTTCACTAAGAATAATTTTGGACAAAAGAAGAAAAAAGTACTTACATCCTTGATGAAGAAAGA
31011	2	5.23	34	1625890	TGCAGGAGCTTCCTGAGCCCGTTATCCCAACGGCTATACAGGGACGTATACTACAGCTCTATCAAGGTGTGTGACCGTGGCTGTGTTTCCTCTTCT
103337	2	5.23	34	1943392	TGCAGGACCAAACAGCCATTTCACAAGACTGTGCACCACAAACAGATAACATAAGTCAAAAGGAAACTCTTCAACTGTTGGAGTGGAGCAAGCAGA
73842	2	9.76	34	2159429	TGCAGGCTGCAAGCCAGGTACAGCTGTGGCAAAATATCCTATTATAAATAAAGTCATTTAGTATAAATGTTAACATCTGACATTGCTACACCTAAG
27451	2	9.76	34	2426236	TGCAGGCTTATTCAGCCAGGTCTATGTCCCAGACTGCTCCAAAGGTCATGGTCTATCTCCAGTGGTAAATTAGGAGGCTTCAGCATGTTTCTGTCT
4400	2	11.73	34	3021518	TGCAGGGATCGGTCCCAAGGTCAGGGAGAGTGCTGAGACTGGACACTCTGACTGCCTATGCTTGCATCGATAGCATTCAATCAATCTTTACACGTA
68754	2	14.91	34	3401963	TGCAGGGACACCGGCCCTCGTGGACTGAGACTGCCCACCCCTGGTCTACCTATTGGTTTGAGGTGAATATGAAAAATTTGGAGCTAGTTTTCTTTT
95840	2	14.91	34	3491779	TGCAGGTATCATGCAGAAGCTGTGACAGGCAGTATCTTTGGCATTTCATAGCATCACAAATGAATCAAAAATGAAGCAGTGCTTTGCTCCAGCTCT
12660	2	14.91	34	3675134	TGCAGGACACCGCGGTGTGCAGAAATATCAAAGCACTGTTGACTGGGTAATCACAATCAATACATTTCCTGAGTCAGTAATGTGTCTGGGGGAAAA
62562	2	16.34	34	4708191	TGCAGGACGGTTTTTATGTTGAACATAAGCTTAAGGGAAACTCAGTTTAAGATAAATTACGTTCTGTCATTATATAAACTACAACAGCAGCCACCT
5234	2	18.38	34	4962321	TGCAGGACACCGGCCCTCGAGACCTGGAATTGCCCATCTCTGCCTTAAAAGAAAGTTGCTTTTATTTCTTACACTTGTCAATTACTTATGTCTTAC
88791	2	18.38	29	5320432	TGCAGGAACAGTAATGTACTTTTTGCTCTGCAGCTTTACTTTCCCCACTCTGCCATTGTCTTGACGGGTTTTGAACCTGTGATAGAGATGCTTCAC
35395	2	20.15	29	5246420	TGCAGGTTTCACCATGAGACCAGGTGGGTATATATTGTCAGTGCTTCTCCACAGCACATTTGTCAACTCAATCACAGGCCACTGAAGACAACTGTA
34188	2	21.26	29	4122100	TGCAGGGATCCTCTCTGTCACACTTTATTTCTTTCACTGATCAGCAACGCGAGCCAAAGGCCTCCTCCTCAAAGTCGTTCGCTTTTATTCTCTGAC
43619	2	21.26	29	3797054	TGCAGGTTCACTGGGCACTGATCTGAGATCTGGGTCCTGGATTGGGTCCCAGAGGGGTGCATTAGGATGAGGCTCCAGCTTCTGTTCAGACAGAGC
22134	2	21.26	29	3670187	TGCAGGTTTTAGAGATCACCCTGGGTCAACACACCTGAATCAATGCTTAGTTCATTACCAGGCCTCTGGAGAACTTGAAGACATGTTGAGGAGGTC
99279	2	23.27	29	2595964	TGCAGGGACACCGCCCTCGTGGACTGAGATTGCCCACCCCTGGGTTAGGTTAACTGGTAATTCTAAATTGCAAATGGTTGTTGTTGTTCCCTGCCT
43118	2	23.28	29	1256759	TGCAGGTTTTAGATATCACCCTGGGTCAACACACCTAAAACAAATGATTAGTTCATTACCAGGCCTTGAGGACATGTTTAGGAACTAATTTAGCCA
49053	2	23.28	29	1043020	TGCAGGGGGATTCATTCACATCAGGTGAACTCAGACACTAATCCAGGTGGAAAAAAAATATAGAAAAAAACAAGGAATTAAAAACAAATCAGGAAG
45911	2	23.28	29	993550	TGCAGGGAAAAAACAAAACATCTTCCACATCAAGCAGAAGTCTCAGCATTTGTACTGTAACTCCTGAGAGCTGAAAGCTGCAGACTGCTCTGAAAA
98954	2	23.28	29	896383	TGCAGGGTCACTGGCCCTTGTAGACTGGGGTTGGGGACCCCTGTTTTATGGTTTCTTTAGTAGCATGTTTAGAGATGCTATGCTGAAAATCTCTTG
57109	2	23.28	29	879000	TGCAGGAGCGACTCGATCGTTACTGCAAAGAGCTGTGATTTATGTGTGATTAATAACCGCTGCTGGCTGATTCCCAGCTGATTGATGGATCACTCA
68429	2	24.26	UN	NA	TGCAGGTAACGCATTACCTGAGTTGATTCATTTCTGGCCAACTCCAGAGGAAGACCGGGGTCATGTGACCTACCTAAGATCTGGGGGTGGTAGGTG
30204	2	24.26	91	2081783	TGCAGGTGGGAGCCTTCTAACTTGGTATGAACTGAACGGGCAAAAACCCAGGTTTGACTGTTTGTTCAAAACAACCCACAAAGAATATGATTGTTT
30511	2	24.26	91	873026	TGCAGGTTTTATAACTTTGTAAAGAGGCTTTTGTGAGCATCCATCCATCCATTCGCGTCCGCTTATCCTTTTCAGGGTCGTGGGGGGCGCTGGAGC
39814	2	31.87	271	87431	TGCAGGTCGACCACTGGGTGGCACTCTCTTGGCGATGATCTGCCAGTTTCCATCCTGAAGCTGGGTTTTCCGAAGCAACAGTAAGGTAGGCTGCAT
90416	2	31.88	185	571400	TGCAGGGGCATTAGTATACTTTGGTTTGTGCAAACCCTTAGTCATTGGTCTTTCTTCTTCCAATGGAGCTAGAGTCATAAAAAAACCCAACCACCA
101507	2	31.88	185	767911	TGCAGGTTAGGAAGGCCACTGTTGTCATGGCATCTCCAGAGATTCTCTTCTTTCTATGAATTCATGATTTCAGTTAGCAGCAGCAGAACTTTTGTT
75808	2	33.61	121	1752431	TGCAGGAAAAACGTGGACACCAAAACAAAACCTAAGAACTAAACCCTTAACCAAAATAAACTGAAACATAGAATTCTAATAATAGTCAAGAAAGAC
26708	2	33.61	121	236789	TGCAGGGCTACTCGGGGCCACCAGTTTTTCATCAGTATAGGCAGGGTAGACATCCGGAGAATAGCGGCGGTTCCCTCAGTCCCCTGTTCCTCGCTT
36403	2	33.61	UN	NA	TGCAGGAGTAGGTGCCAACAATCTAACAAAAAAAGAAGCATAAAACATACATATATATTAGACAAGAATATGAGCAAGATTGAATAACTATATGCA
11591	2	38.38	UN	NA	TGCAGGAAAGAGCATTCAGTGTTGTTTTACACAACAAACAAGCAGCTAGCCAAGCTCGGGATCTTCCTACAAATGGCTAAATGGGTAAAGGCTCTA
43174	2	48.64	87	1339139	TGCAGGTTAGTTTCAATTTATTGTGCATGGTGTGTAACTTAAATCTGTCAGGTCAATAAAACTTGTTAACTTAAGTTAATTTAAATAGCTTAAATA
79821	2	51.94	87	2139617	TGCAGGCACATTGCACTTTTTGTTTTTATTGGCCCTTCCGTGTTTTTGCTCCTTCTTGTTGTTTTCCTCGCCGTGTCACTATGACACCTGGTCTCG
18848	2	52.17	87	2328396	TGCAGGTAAACACCAGCACAACTCACAGACGCATTAATGTCTCGCATGCTGACCGGACAAACGGTCAGACTCAGTTTGAAGAATTACTGTGACTAA
14664	2	52.17	87	2422778	TGCAGGCTTTCCCCAGCTAATGTGGTTGACTTTATTTATGGCCAGTGTGCCTCACTTGGGCCAGTCGTGCAGGTGAAACTGTCTATCGCTCTGCAT
44932	2	52.8	UN	NA	TGCAGGAAGCGAGGGCAAAATTTGAAAAAATAAATAAATAAATAACAGCAACAGATAAACAATTAATTTGAATTAATATGCAATCATTCCTAACGA
43763	2	55.61	4	4314521	TGCAGGGTCTAAAAGAGTGGCAGGTAAGCAAAGTAACCTTAGGGGGAAGAAGTCAAGAGTAAAGAGGGATGCGGGAGCACAGTCCTGTAGAGTTAA
74203	2	55.61	4	3390071	TGCAGGGCCTGTTGGGTTGGTTTAACAACACTGCATTGTGTGTTGAGCTTTTGGAGTCTTGTGAAAAATAACAGGCAGCTGATCCGAGTGTTACTA
108089	2	56.78	4	2860449	TGCAGGCGATGTGTGCCGCATACTGATAGTGCTGGAACCCCACAGACACCGTGTGAATGCTAAGATGCTACAGAGAGGTGAGACAACTCTTTGCGG
38795	2	56.79	4	2836471	TGCAGGGGTTCATAAACGCCTAGGGAGTGAAAAGAGGTGAGTGGAGATGTGCTAAGTGCATCGCATGAGGTCCTCCAGCAGTCTGAGCATATAGCA
24161	2	60.1	4	1327016	TGCAGGTTTTAGATGTGTCCTTGATCCAACACAGCTGATTCAAATGGCTAAATTACCTCCGCAACATGTCTTGAAGTTCCCCAGAGGCCTGGGAAT
63080	2	60.1	4	80441	TGCAGGTTAAAATAGAGGGAAACGAGTGATGCGAGATGAATAAATTATATCGCACATAAGGAGAGAAAGACAAAATAATTCCATCAGATGTTGTTC
27605	2	60.1	4	47009	TGCAGGCTTTAACATCACCATGTGAACTTGGTAACTGTGACTGTCCTGTCTGCTCTCTCCACTATGTTTATTAGAGAAAAGGAGGTCAACGCTGTG
10179	2	62.33	198	35754	TGCAGGATATGTGTCACTGTCGTAAAATTTCCATTGTGGTTGTGAATCACTGAGGTGGATGTTTACAGATGGGATCTGTTTTTGTGAACACGGTGA
50282	2	64.27	198	485024	TGCAGGAAGGGACCTGTGGATGGTGATCCAAACTGTCATCTTGGAGATCCATCTGTCAATCCAGCTGTCAGCAGTCACAGTGCAACAGTTCAGTGC
34451	2	69.01	UN	NA	TGCAGGTGTGAAGTGATATCAGATCTGTTTTCAACAGATTGAGCACAACACTTCTCTGACATTAACAAACTCTGGTTTGTTTCATGCAAACATGCA
24655	2	69.01	11	1171704	TGCAGGTGCAGGACATAAACGACAATGCGCCAATCTTTCCGAAAGATATTATAAAGCTGGAAATTAGAGAATCAGCGGACAAAGGAGCCAGGTATC
28531	2	70.62	11	2513695	TGCAGGTGTCTCTCCGTTCAGGTTGCTTGTTACGGGGGAAGGGGGAGGTGGCAGCAGCGATGTGTACCAGATGTTCCTCCAGTGGCTCTCCACCAG
65436	2	78.56	11	4195437	TGCAGGTATGGTATGGAAAGAACGAGATAACATCCAGCAGGCTCTCTGATCTCCTCTCATGCCTACTGGTACCCGCATCCTCCGCCTAACGGGATC
65618	2	82.76	11	4545308	TGCAGGGACACCGGCCCTCGTGGACTGGGATTGGGGACCCCTGCTCTAAGGTTTACAGAGTGTGGTCTGAAAAACTGAAAATATTAAGTGAGCAGC
8342	2	82.76	11	4545546	TGCAGGGACACCGGCCCCCGTGGACTGGGATTGGGGACCCCTGCCCTAGAGATTCCTGAGAGTTATGCTAGTTTATCTTGATTTGATAGAATAAAA
75881	2	82.76	11	4571837	TGCAGGCTGGGGTTGTCCCCCAGGAAACAAATTTAAATTCCAATATCCTCTCAATCTGCGGCTTGGTGAAATTTATTCAATTTTGTGGAAATGATA
55113	2	87.58	UN	4600000	TGCAGGAACATTTGTCCCTTTATCAACTGAACCATGGCCACTCGTGTTTTTATTGTCTGAGCCTTCCCACAACTTACCTATAATTTATCTGATACG
41476	2	87.58	11	5072243	TGCAGGGATGTGTTCAGAATATTCAGAATCACCATTTAGCATATTCTTGCTAGTATATATCTGATGTAAAGCAAGAGAACAGTACAGGCCTCAGTG
83105	2	87.58	11	5437368	TGCAGGTCAGAGTGGCATGGTCTGACAAAACCAGAAGGAATGAAAGAAGGTCAGAAACCATTTACAGTCATTGTGCTTCTTAATAAATAAATAAGT
30115	2	93.15	11	7854793	TGCAGGTACTGCAACTTCTGCATGCGTGTGCATTTCATGCTTTGGAGAGGCCAAACGTGAAATGAGCACAATAGACTGGCCTGTCTACTACAAACT
80445	2	93.64	11	8019225	TGCAGGATTTCTATACATCTTGAATCACATCATGCCACTGAAAATGTTCCACCCGTTTATGACAAGGCAGGTGAAGGCGATCGGCTGAACAGCCCT
107936	2	93.64	11	8379808	TGCAGGCCTGGTGGGTGTGGCCCTGCTAGGGGACTGGCCACACCCAAAGCTCCTGCCACACACCGGCTCGTCGGGGGAGCTACATAGGAGAGTCTT
73644	2	97.07	11	8641216	TGCAGGAAGCTCGAGCTCCGGAGGAGGTGGTGCAGGACAACAGTGGACAGGAACAAAATGAGCGACAGCCTGATAAAGACAGTGGTGAGACAGCAC
91505	3	1	230	655272	TGCAGGGTGTGTCCGACTATCAAGTACTGAAGTAGCACTGCATTGTGCAGAGACCTTATAAAGCAGGGAGACAACACTCGAAGATCCCAGAATAAA
13961	3	1	312	317780	TGCAGGCTGATTAATGATGCTGAGACGCTCCTGTAAGCTGAACCTGGACTGAAAAAGACCTTCAGATGAGGTGCGTTTTTAGATCTGAAGACTGTT
8494	3	5.19	312	321843	TGCAGGCAATGACAAGATGGACACGGCAAATCTCCGTTAACGAGTTACCGTGGATCGCCTTGTGCGTGGGGCTGGATGGCGTCAACGTGTTAGCGA
26100	3	5.19	312	335328	TGCAGGAACGTCCTCGCGTGTCAGAGGCTGGAAACTGCTGTTGGTTAAATAGCTTAAACAGTTCTCATTTACCTTCTGTCAATTAATAGACTTGCT
34305	3	5.19	312	374468	TGCAGGGAGGTTTTTTTCAGGATTCAAAACAATGCAGGATAAATTGGAAGAGAGGAGACTCTCACATGACGCACCGGATTAAAGAGAACAGTTTAA
70709	3	5.19	228	687907	TGCAGGCCTCCTCGTTGGTATGCGGCGCTCGTCTCCAGCTGAGCTGCTTTCTTTTTAAAGTGTCTGTTCTCTGCTGATCGCCTCCCCCACCCTCTC
33690	3	6.51	228	557461	TGCAGGCGCAGCATGGCGGTGGCTCAGTACTTCTGACCATCTGACTTCTACCGTGACAGCGACGTGCAATTCCTCAGCGCCATCTTGGCAACACAA
52826	3	10.67	177	957480	TGCAGGAACCTGACAGACAGATGAAGAGGATAACGTTTACCTAAAACATGTTCTGATTGGTCAAACTGTCCTGTCTCTTCATCACTGTTCTAATGA
4806	3	10.78	177	877305	TGCAGGTGGGATACGTGAAACAGGTGGGACAGGTGTGTCACAGTCTGGGTGTTAATAGATGGAAACATGATAAATGTTGGTGCACAGACCTCACAG
6241	3	10.79	177	537693	TGCAGGACACTGGCCCTCGAGGCCTGGAGTTGGACACCCCTGTCCTAAAGCAAAGGCAGGGTCTGGGTGGTCCTTGAGGTGGTCGTTACTGCTGCA
48374	3	13.48	177	518532	TGCAGGACAGCAGCCCTGGAGGTCTGGAGTTGGACAGCCTTGGTTTAAAGTGAGATGCAAAGCTACTGGCACATTGCAGACAGGTGGTGTTACACA
40954	3	15.59	177	630302	TGCAGGTAAGAGGGAAAGGTCTCCTCCAGCTTCGTTTTCTTCTTCCTGTACCTCTTCTTCGACTTCTCTGATGTCTGGTCAGTGATCGTGGGTGCC
59019	3	21.9	286	310817	TGCAGGATCCTAACATGTATGGATAAAGGAGCTGGAGGGTTAAAGAGTACATCATGTCTTTTCCAACATCAAACTCAAGGTGCTGCAGAGTCGCTG
18438	3	25.62	UN	NA	TGCAGGGACACCGGCCCTCGTGGACTGGGATTGGGGACTCCTGAAATAAACCGTAACAGGTCTGACAGTTTGACCCAGAAGGTGAACTCTTCTGAC
28179	3	33.11	UN	NA	TGCAGGCCTGACAGCAGCAGATGTATCACTGCTGTCTGTGAAGGTTCTCAGTCATCCAGGTCATCGTGGTCAAAGGAGCTTGCAAAGAAAAGCGTC
48668	4	1	85	784780	TGCAGGCGAAAGCGGGAGTTCATTTCCGATGAGAAAAAGGACGCCTCCTACTGGGAGAAGCGCCGTAAAAACAACGAGGCCGCCAAGCGCTCCCGG
41695	4	5.63	85	918600	TGCAGGCCCTCCATTATATAATCACACATCACGTGAGCCTCGTGAACCAACGTTTTGCCTCATAACTGCAGCAGACCTGCTCTGAAACAAGACAGA
THRA_2	4	10.04	NA	NA	NA
105454	4	10.04	293	211526	TGCAGGTTGCTGTTTACAGAGCATAAACCTGTAGCTACAGAATGCAGTGGTCGCACAGGACAGTGAACGCATCGCTGGTCCTGGTCCCGCCTCCTC
93032	4	10.04	293	325079	TGCAGGAGGTGCAGTAGGGTCGGGTGCATTGTGAGCCCAGCAGCTGCTAGGAGTGGAGATCCTGGCGGACCGATTCCCGGTGCTCCTGGTGAGAAG
20267	4	10.04	236	216491	TGCAGGACACCGGCCCTTGAGATCATTATATTTGAATGGCTATATTGTGGTATAGCTCTCACCCCTCAGCTGTAAAAAGCTATGAGGTGTCATCCC
67196	4	10.04	170	386943	TGCAGGGATTGTCGTCTTTCTCCACCAGAGAGTGCTAGCATGAGCCGTAGCAGGTTTCTGGGAGAGGTTGTGGGAAAGGAAGGAGAGGCATATGGA
53624	4	10.04	170	990904	TGCAGGAGTCTAATTCAGGTGGCAGTGTAAAAACTTTGGCTACATTTATTTTTATGTATTAAACGAGTCATGCAAACAGGATGATTTCACAGTAGT
27143	4	10.04	170	1026120	TGCAGGTGGATGAACATCTGCACGTGTGCGCTGTGTGTGTGCTCAGCAATCACACTACCTCATAATTTGGTTGCATGGGAGAAAACCGATCAGACT
THRB	4	11.56	NA	NA	NA
61261	4	11.56	351	56019	TGCAGGTGTAAATAGACTGCAGAGTCCTGGCCTGACGAGGTAGCTCTTCTGTGTTGTGCCATATGCTTCGCCAGAGGTTTCCCTGATGTATAAATC
43829	4	11.56	429	101980	TGCAGGTATCAGGCTGTGATGTTCTCCTTTATAGTGGACAGAAATTATGTTTTTGGAGTGGCACAAATATTTGCGTGGCATCTTATTGAATGCAGA
RARA	4	11.56	NA	NA	NA
87606	4	11.56	218	483650	TGCAGGTAGTCACATGACAAAACACGTTCAGTGATATCAAAAGTCATAAAAGGCGCTGCACAAACACGAAACTGAAAGTAAAAATCAAGCACAAGT
32628	4	17.49	254	156491	TGCAGGTGCTTCCCAGCTTTGGGCATGAAAGGAGGGGTGATAACTGTGGGAAACAGCTGCACATTTAATGATGGAAAGGAAATTAGAAACGCCCAA
31031	4	17.49	254	170790	TGCAGGGAAAGGACTGGAGTGGGTTGGAGGGTCAGGTGTTGGACATAGCACACTCTACAAAGATTCATTAAAGAACAAGTTCAGTATCAGCTTAGA
44215	4	17.5	254	243661	TGCAGGCTGTCTGATCCAAGCTGTCCAGCGGCTGGTCACAGAATAGGAAACCTGACAGGTGATGGTCAGACGTTGACCTGGCTGTACAGTCTCAGA
45045	4	18.03	254	383566	TGCAGGAAAAGCTTTAGAATGGCTTGGGGTTATTTGGTCTGATGCAAGTAAAACAGTGTATGCAAGCAGTGTGGAAGGACGTATAGAAATCACCAG
44163	4	18.03	144	279527	TGCAGGTCCCGTGAAGACATTTCTGGGAGGACATGAAAAATTAGAGGGAGAGAGACAAGTTTGTCACAACTGTTTGAAATCACTGATACAAGGAGA
73170	4	18.66	144	1382424	TGCAGGATTGGTTTTCCCTTCGTCAGGAGCACGTGCTGGGCTCTTCAAATCACGGACAAACAGAATCCCACACACTTGTTTTTTAGTTCACAAACA
43651	4	21.24	55	1802797	TGCAGGGTAAAGGTAACATCAGCAGATCATCATCTGACACACCCCTTCATTTAAAAGGACAGATCCATACCATGTTAGGTGGCTGAGCTCATTCTG
14100	4	22.72	55	468796	TGCAGGGGCCCTGAGGGCCTCAGGTTCTCCACCGTCACACAGGCAGCGTACGAACGCTAACTGCCAGCCTGCCTGCCGGAGCCTCCTCAGACTTGA
69930	4	25.38	61	3478210	TGCAGGGTGCCGATCCCGGCGACTGACGCTGTTGTTGACGTGTTCGGGGTACGTTTGTGCCCCCCTCGCTGCTCTCAGCTGGACCTCCAAAGAGTA
16144	4	25.38	61	2248731	TGCAGGTCTTAGTATCTCATTTATATTCTCACATAAATGAAGAAGTATCAACTCTGTGTAAAATAAAATGGATCTGATGTTTACTGGAAATGTTTC
88129	4	25.39	61	2073924	TGCAGGGTGGCCAAAGTCTGACAGCTGAAGGTTCCGATGACGTACGTCCGGCCGCGCGCAAAGCATCACGAGGACTGTAGTTTCCAGGCAATTTCC
42408	4	25.39	61	1576401	TGCAGGTGTTCTCCATTCTTAAACCAGATGAAGACAGATGAGAAGTTGCCAACATCACATCTGTCTGTGCAAGTAAGATTCACAGAGTCGCCTTCC
38816	4	26	61	428389	TGCAGGTAGGTCTCCTTTATCAGGCCCTTGGGGCTTTTCTCCCAGACCTCCCAGCAAAGCAAAATGAAGCCCAGCACTGGTGCACTGGTTCCAGCT
49168	4	32.49	236	427134	TGCAGGAAGAGATGGAAAAAACAGTTATAATTGGAGGTCAAAGGTGAATTTGCTGATTTTGGGCCATTTGGCAGCAGCAGGACTTCAGCAGAAGCA
57170	4	33.95	68	3251553	TGCAGGACGGCACTCAGTCATGTGAAGGGAAAAGTCAAGATCATAGTCACAGACATGTTTGTGTCTATGCGTGTATGTGTGTGTGTGTGTGTGAGT
21662	4	34.49	68	3227675	TGCAGGAAGCAGCCATCAGAAGATGGGTACACTGTGGTCATAAAAGGATGGACATATTCAGCAAAAATATTTAGGCAGACTGCAGCATTAAACCGC
30280	4	34.49	68	2717108	TGCAGGTCCAGGCAGGCCGAAGTCAGTTGAGGACAGTCAACTTTCGTTGGCTTGGACCTAAAATCTCACAAAACTGCACATTCGTCTACACAATTG
39341	4	36.06	68	1595342	TGCAGGACCCGTGGATACTGGCTGTCTCTTTGCCTTGTGTATGTTAGTGATTATGTGGATGATAGTACTGCTTTAATTGCATCTATGGAAGTGTAT
60981	4	36.06	68	510633	TGCAGGTTTCTGGCTCTCACTGAGTAAAAATGGGTTGCAAAGGAATTGCTGCACCAAAAACATCTTAGCGATTGCCACTGTTGCCGATATTGTTCG
72473	4	36.06	68	340354	TGCAGGGGTGCCCCTCCATCTCACCCTGCATCCTCCTCTGTCACTCCAGCCCTTTTCTCCCACTGCCTCCTAACATGCCTTCCCCATTTCAATTCT
79296	4	37.14	68	201724	TGCAGGATACCGTATACTGTTTTTAATGAGAGTTTTTGGGGGGTTGATAAAGACTTGCGACCTCAAATTAGTAACCAGACAAGACCTAGTTATGAC
49128	4	48.94	UN	1000000	TGCAGGCGCTGGGCAAGCTTTTTCCTGTTGTTAAAATATATTTTTTTTAAATTAAGGCTGAATTGTTTGGTTTTAAATCTGAAAACTAATTTAAAC
65474	4	51.84	28	1028069	TGCAGGCCTGGGGGAGTTGGTATCAAGTGCAACATGTTGCTGCATAGTTCCTTGAGGCCTTTTAGTTGGTGTGCAGTTGTTTGGGTTGTACGCGGT
73932	4	55.36	28	2193513	TGCAGGTCATGTCCTTGCTGGGATGATGACCTCTAACCCTCTCAGCAGGTGTGTGTGGATGGCCTTTATTGAGAAAGGCCTGTCCAAAGGCTCTGC
45958	4	55.36	28	2508518	TGCAGGATCCTGTTTCACTGCTGCCCGCATCACAGCCAGACTCATATGTTGGTGAAACAAATTGATTGTCAACAGAAAAAGATGTGAAGTCTGGCC
35247	4	56.33	28	2797267	TGCAGGACACCAGCCCTCGAGGCCTGGAGTTGGACACCCCTGGTGTAGATAGTCATGAAATATTTGATATTTAAACTTTTTCACAAATATATCATA
87935	4	60.64	UN	3000000	TGCAGGAAACCAGCCTTCGAGGTCTGGAGTTCGACACCTGTGGTGTAGAGATAGCATCTCAGATGTTACAGGGTTGGCTTAAAAGCTCTGCAAAAC
34570	4	60.64	28	3017695	TGCAGGTCCACACCACCTCTGGCTCGTCCGCCCGCGCCTGCTGCACCATGAGGCTCGTTTTTCGGAAGCTTCTTGGCTGTTTTGTGGTACAAAGTA
23797	4	62.54	28	4582209	TGCAGGGGACTGAAATGCAAATGTTTCATGAATGTTATTGTTCAATTCAGACAAAAGGTCACAAAAATGGTGTTTAAAAACAGAAGAAGCAAAAAC
57747	4	62.54	28	4655901	TGCAGGGTGATGACAATACCCCATTGGTCTTTTACGCCTGAGGGTTAAAAGTCCAAATCGATGAGGTATTTTAATCCAGAATAACATTAAACAAGA
13777	4	63.85	28	4970643	TGCAGGAAACCGGCAATTGAGGCCTGGAGTTGCCTACCCCTGTGCTAAAGCCTGGAAGAAGACCCAACTGTCATGCTCAGATGGGAGGAAATCAGT
65454	4	64.39	28	5308192	TGCAGGTAGGCAACCATGTCATTAGTACATGACTCCAAGTCAATCCGTCGGATGGCCACATGCTCCCCAGTGGGTCTATATCGAGCCAGGTTAACA
90962	4	68.78	28	6518424	TGCAGGTTTTAGATGTGTCCTTTATCCAACACAGCTGATTTAAATGGCTAAATTATCTCCTCAACTTGTCTTGAAGTTCTCTGGAGGCCTGGTGGT
21825	4	68.78	46	151917	TGCAGGTATCAGGCTGTTGTTCTCCTTTATCTCATAGTGGACAGAAATAATTTTTTGGAGTGGCACAAATAATTTGTGTGGCATCAGATTCGATGC
97324	4	79.16	46	2059954	TGCAGGGTCCCGTGAGCTCTGATGAACTCACCGAGGCCCGAGTGTGCCAGGAAGAAATATAATGAAGCCAAGAGGACACTCGAAACTGAAACTAGA
25370	4	86.84	46	3006607	TGCAGGTTTTAGACGTGTCCTTGATCCAACACAGCTGTTTTAAATGTCCTGAAGTTCTCCAGAAGCTGGTAATGAACTAATCATTAGATTCAGGTG
86017	4	86.84	46	3659393	TGCAGGCTCCTCCTCCTCTGCAGGAATCTAAACATGTTTAGGAAACTATCGATCAAATTTTACATTTGATCGAAAATTTAAAAAAATATATTATAA
15589	5	1	63	534129	TGCAGGTGATCAGCATATTTTATTTAGGCTCAGTAACAGGCTGGCTGGATGTCACTCACACTGAATATACTTTTTCTTCTTTGCTGCATAGTTGTA
73278	5	2.49	63	2376953	TGCAGGACAAGAAACCCGGCCGGAGGTCAGTTAGATCAGGCCCAGGAACAAACTTTGTCGCTCACTTTTTTCCCTGTTCTCATTGGTAACATATAA
78519	5	9.65	130	470368	TGCAGGGACCGAGATTCAGCTGAGGGGCTGTGGAGCCCAGGAGCAACGCCCACCGTCCCGAACTGCCCAAAGCCACATCCTGTCCAAAAGGAAAAG
57053	5	13.09	130	375484	TGCAGGACACCGGCCCTTGAGGCCTGGAGTTCGACACCCCTGGTATAGACCCTAGAATAATAGACGGATTACAAATAAAGGACAAAGCAGCATTAA
SWS2-LWS	5	13.09	202	NA	NA
57907	5	31.42	10	204553	TGCAGGAGGTGCTGGAGGCTTGTGAGAGACGCCAGTTCAAGCTGGAGCAGCAGCAGCAGAAAGAAGAGGATGCAGGGCATCCAGAGACATGGGTCA
5611	5	35.3	10	1664869	TGCAGGCAATCCAGGGATACCTGTGAGTACCCCTCTATCCTACTCAAAAAGAGACTCCCACAAAGTTCCATCGTTCTGTCTGTCAGGCCTATACAT
6895	5	40.84	18	2033828	TGCAGGCCCTCCACATTTAATAATACCCTCCCCCTTCTTCCATACGATGCAGGTTTAGAGTGGCAGCACAGAACTCTGGGAAGACAGCGTTGTGTC
RH2B-RH2A	5	47.44	18	1000000	NA
20110	5	47.44	18	920787	TGCAGGGACAGCGGCCCTCGTGGACTGGGATTGGGGACCCCTGTTCTATAGTCTTGCTAATGACCTACTAGGTGTGTTGCAACAGGGACACATGGA
2568	5	64.03	15	7697191	TGCAGGGACACCGGCCCTCGAGGCCTGGAGTCAAAAATGCATCTGCACTTGTAAACAATTACAGGCACACAGAACTGGAAATGCTGAACCGGATAA
28723	5	64.04	15	7672194	TGCAGGACACCGGCCATCGAGACCTGGAGTTGTCTACCCCTGGAGTAGGGTATTACAGAGCCAAATGTAAAGGCTAACTTACTGTACACTTTTGGT
54462	5	64.04	15	7624378	TGCAGGAAATACCTGAAGAAAAAAAAGAATGCAAGATGGTTGAAGCTGGCCAAAAAGAAAATGAAATACATTAAATTAAGACTGTTTTTTCTTATT
97138	5	64.83	15	6363663	TGCAGGAAACATGCTGTCCCTCCGGGCTGCTGAATAAATAACAAAAACAGACAAGCCCAATGCTTCATTACAACAATAGGAAGAAAAGAGACACTC
36406	5	64.83	15	5390457	TGCAGGCCCACACACATATTGTACATACAAACAGTCACGTAACCAGCAACATGTTCCCTCCCTTTAATGTAACTTGTTCCCTCATACATGTCAGTC
57624	5	67.34	15	3649746	TGCAGGCTGTTGCACTATAGAGAATGTATGCTTCTAATTCATACAAGCATTTGGATAATGGGAACTCTGTTCCTGAAAAACAGAAAAATAAAATTC
39355	5	70.4	15	3564774	TGCAGGGAAAGGTCCAGCATTCAAAGTGACGTGGCGTTATAGAGAGGTATAAAGGTTAAATTGTCTAGTGTGCAGAAAAATGGCCTCTGTTAGCAT
22300	5	73.53	15	2397474	TGCAGGAGACTGGGCTTCACCGAGAGGAGAGACTAACCCACACACAGACATAAGTAGAACTGTCTGCTGCAGTCAACTCTAATCGCCACTGTCCAT
29543	5	73.53	15	1420918	TGCAGGACATCAGCCCTTGAGGCCTGGAGTTCCCCACCCCTGGTTTATGTAATATCTAGTTATCTTCCTTTGTGATAACTTTCTGTTTCTAAGTCA
85158	5	86.2	58	1293	TGCAGGCCAATTCTGACAGCAGGTTAGTATGCATGCTAAAGCTGAGAGCAGGTTAATATGTTAATATGCAAGCTAACTCTCCAGGTTGGTACAGCT
44483	5	86.2	58	286827	TGCAGGTGATTACCTGCTTGGTAGTCACCCTGCTGACCAATCAGCAGCAGGCGTGCTCATTCCAGCGCTGATCTTCATCCTTTTCCTTAACCGTAT
52273	5	88.14	58	519941	TGCAGGTGCAGCGCGCCTGTCAGAGCGCTGAGCAGCAAATAACAGACACAAATAACTCAGCGCGCTGCGGCGGCGCAGAGAGGAAGATGATAATTC
48680	5	88.14	58	833010	TGCAGGAATGTAAGCACCAGTTTAGCGAACGCCAAATGTGCAGGAGACGGTCCAAGAAAATAAACGGTGTGTGCTGCGAGCTGCTGCGTTTAAACC
61121	5	88.14	UN	NA	TGCAGGCCTGGGTCGATGGCGGGAGCCTGTGTCCCTGATCTAGGTATGTTACCGAGTCAGGTCACACAAGAACAAACAAATATTTTTTTAAAAAGT
36651	5	89.39	58	944309	TGCAGGGGGCGACTGCTCTGGTTGTAAGAAGAAGCCTATGAGAAATGCTTGTGAGTTTATGGTTTGAGTTTCAGGTCCCGTTAGATTTATAAAGGA
70302	5	89.39	58	1261740	TGCAGGACACCAGCCCTCCAGGCCTGGAGTTGCCCACCCCTGATTTTAAACATGATGGGGAGATCATTTTCCCCGGGGGGGCATCAGAAACTGGGA
90760	5	89.4	58	1492548	TGCAGGGAAAGGGGGGAGACGGCTGGCTTTAAACGTGTAATAATGTGAGAAACTGTAGGCGGTGTGTTGCTGCTGAGCAGCAGATGTTTGGGGAGA
70412	5	89.4	58	2027026	TGCAGGCTGCCAAAAGGACTGTGGGTAACCTGGACGAGGAGCACATGGTTATTGTGATCGTCAATGACACTAACTGAACCTGCACAGGTGTGAGCG
86764	5	90.61	58	2324432	TGCAGGGGTTTCAGTAGTTCGAGCTTCAGTGGTTTTCTCAGCCCCGACCGCGTCCTCCAAATAAACACTCAGATCTGACAGTTGTTCCTAAAATAA
86523	5	95.47	58	2334786	TGCAGGACGCGCGTCTCTTTCCAAGCCTCTCTCTAAAACATATTGCAGTAACATTCGGTCAGTTCCAAGCAGCCTCTGGGGCTCAAAAATGGAGCC
20711	5	99.91	58	2833461	TGCAGGATGTGAAGAGGAAGAAATGGGAACGAGTGGGTTGACAGAAAAAGAAGATGGGTAGAGAGATGGATGAAAAGCAAAGGAAGAAGACAGAAC
56745	5	104.15	58	3143150	TGCAGGAGGAAAAGACGAAGAACAGAGAGAAGATTCATGAAGGTAGAAAAGGAGGAGCATGCTATGGGTCGGGTCAGATGGAGGCAGATGATCTGC
46575	5	104.15	58	3577263	TGCAGGGTTGGTTTTCCCTGCGTCGGGAGCAGCGCTGGGCTCTTCAAATCACGGACTAACAGTATCCCACAGCTGTTTATGCTTTTAAATCCATTT
5861	5	119.99	58	3791183	TGCAGGCAGGCGACAAACAGCCATCTCCAGTCCTCTGCCCAGGGAGTGCTGAGAGGTAAATATAGCACAGGAAGCTGATGCTCTGGTCACAGCAGC
72791	5	126.43	UN	NA	TGCAGGTGTAGATAAACCGCTATAGTACTCAGCCTGAGGTGTCCGCGTTATGTCCGATGTGACGTTTTCAGCAGGTTAAAAGGACACGAGTTTTTA
76231	6	1	80	680694	TGCAGGAAAACACAGTTTAGTTTGTGAAGTTAAAGCTGCCAGCTTAGCACGTTGTGAACTTTCAGTCTGTTTTGATTCATCGTTTACTCCATCTAA
100248	6	1	220	741398	TGCAGGCCAGTGGACACTCTTTCAGCGATGGGGATGTACACATCCTGGACAGGAAGGAACGCTGGTTTGAGCGCAGAGTCAAGGAGGCCATTTATG
23301	6	3.17	220	46302	TGCAGGGAAGAGATGGATGGTCCTGCTCTTATGAGACTGGAGGTCCTTTTGGACAGGAAGCACCCATGCGGTCCAGTTCAGGAGCAGTGGGATTGC
70428	6	3.17	285	115969	TGCAGGCGTTGACCGACAGTTCGTTGGCAGTGTCGCTTAGACTCCTGCATTTGGCTTGCAGGCTGGGATGGCTGGAGCACTCTGCGGGTGAAGGCC
80546	6	4.3	150	835905	TGCAGGGAGGGAAGAGAAGTACCCACAATCCTCTCCACTGCTCTCACTACCATTGTAATTTTTTCCAGCAGGACCCAGTGCAGGAGTCATAGCACA
56820	6	7.38	140	153746	TGCAGGACACGAAATATGACATGCTGGAGTTTGCCAAGAAGTACTTCAGACAGGCGCCCAGCGGGAAAGGGTGAGGGAAAACACAGAATGAGTTTA
35362	6	7.38	140	130538	TGCAGGTAATCCCCGTGTGCTTGATATAAAGGTGTATGAGGCATTGGAGAAGGGGTAGCTTTAATATGGTCATCTTATGCACAATCAGTCAATCAT
66135	6	7.38	200	536863	TGCAGGTGCTTCAGGCACAAGAAACAAGAAAAACTGGAGTGGAGCAGATTGCAGTAGGGTGAGAGGGATGGAGTTGCATGTGTAAATGCTGGAGAG
14557	6	7.38	200	377854	TGCAGGAGCTTCTCAACCCCCACAGACAGTACAACCCTTCCTCCCACGTTGTTTCCGGTGCTCTTGCTGGAGCCCTGGCTGCTGCTGCCACTACCC
43469	6	18.7	20	1587150	TGCAGGACAAAAAGCAGTTATGAACTGAGGTTAAGTGTAAGGTTGTTTTGTATATGACGTGCACTTGGGCACAGAGTGATGGTGCACAGGCGTTTC
55163	6	25.37	20	4510250	TGCAGGGTCAGTTCCTGTTCGCATCGGGCTTGAAATGCATACACGGCGTAATACTGTGGAAACAGACCCAGTTTAGGTGTGAGCAAAGGCAGATGC
106501	6	37.66	135	910799	TGCAGGGGTGGGGAGTATGATAAGCGCGTGTATTTAAATGTGTGAACGTCTGCATGTGAGGGGGGTTGTAAGTGTGCGAGCCCCAGTATGGGGTGG
64112	6	37.66	1	14955057	TGCAGGACAGACAAATGAGCTGGGGATTCTTGCTTTAAATAAAAAAGATGTTCGAAGATGAATGGAGGTAAGGAGGGGTAGTCGAGTGGCTTTCAA
4886	6	37.66	1	14198390	TGCAGGCAGCGACAAGATGGACACAGCAAATCTCCATTAACGAGTTACTGCGCATCGCCCCGTGCGTGGGGCTGGACGGCATCAATGTGTTAACGA
93560	6	39.63	1	14134251	TGCAGGACCGACTCCAGATGGTGGCCAATCAGAACAAAGCTCTGCAGGCCCAGCTCAACGAGATGAAGAGGAAGCAGGCCGAATCAGACTGCAAGG
11491	6	39.63	1	13908928	TGCAGGGCAAAGCCGACACACACAACTAGGGTATGTGTGTGCGTGTATTGTCAAACATGTTATGTATCGAGGTTAGTGTGGCAGATATCCATCTTT
56345	6	40.35	1	13332630	TGCAGGCAACGACAAGATGGACACAGAAGCTATCAAAGAGGACAACACGTTAGCGTTGCGGTTAGCGTTAGCAGTTAGCCCGTTAACGCATTGGTG
80478	6	41.65	1	12226222	TGCAGGCTGTCTATCCTTCAAGCTCGGGTTGTCTGCCAGAGGCCTGGGAGCTTAAGGGTCTTGTGCAGTATCTTTCCTGCTCCTAGTACTGTGCTC
19316	6	41.65	1	10567819	TGCAGGTGCCTAAGAGTGAAGATTACTGGCTCGGTGAGATACACTCTGCTGGATCCTCTGTGCACAGATGCAGAGATGACATGAGAGTTCACCACC
14760	6	64.89	1	6654887	TGCAGGCCAGATTTGGCTCCATGTGACCGTTTACTCTTCCCCCAAATGAAAGTCAAGCGGAAGGGGCCTTTTTTTGACATACTATAGAGTGAGCTT
46678	6	72.89	1	4216768	TGCAGGACACCGGCCCTCGGGGCCTGGAATTGCCCACCCCTGCCCTATGAGCAAGCACTTTGGCGACAGTGGGAAGGAAAAATGCCCTTTTAACAG
46831	6	72.89	UN	NA	TGCAGGTTGCTTCAATCACACACATCCACAAACACACAGACACACACACACAAACACTCACAGACTCTATCTGGTGTGTTAAAAGCACATCCCAGA
73090	6	73.75	1	3938235	TGCAGGGCAGCACGGAGAATTCAATTGTAAATACAGAGTAATAAATACAGTATCGTCGTCTATAGATTATCTATGGCACGGAGGATCAGTGCAATT
97842	6	77.33	1	3332312	TGCAGGAGCTCCGAGTCACAGCTCAGGCACTGAAGGAGGAGTTCTCTGCTCTTCTGATAGAAGCCAGTGGAGGAGTCACGCCAGAAAACGTAGCTC
55268	6	77.33	1	3092991	TGCAGGGCGACAGCAATAATCTATCAGCCTTTTACGGCCGAGGGGTAAAAAGTGAAGCTGGGCGTTTCACCTAATTTGTTGTGTTATTCTTCTTTT
82986	6	84.58	1	2944344	TGCAGGGGGGCTGAGACATGTGGGACTTTTGCTGCATTCGATGGGTTCAAATGTGGGATCCAGTTCCAAGATTAACTGGTTGAGATTTTCCAGAGA
16539	6	87.11	1	2443576	TGCAGGTCATTCACAGGTCATCGCCAGTGACCTCCCAGACCTCAGAGGGGTAACGTAACAGGAATGGCCAGCGGCTATAGCGCCTTCCGAGCAGAT
69911	6	91.84	1	581630	TGCAGGTCGTCGTGATCGGCCCGTGGTTATGGTTGAAAACAATATAACCAAAGCTCGAGCTCAACGCTAACCTCAGGCGGGTCTCCGACCATCTGC
54648	6	94.53	1	451864	TGCAGGAGCCGCAGGCCTGTCAGCCAATCAGAGCGCAGCAGCGCCACACAGAGGCTTCTTCGTTTCCGTTTGGGAATCCAGCCTGAAGGCGAATCA
108446	6	94.54	1	758669	TGCAGGTGGAGGAGCTGAGGAGCCGACAGGAAGTGGAGCGGAAGAAACAGGAAGTGAGTCACAGCCAGAAGATGGAGTCTCTGAAACAGCAGTACG
80823	6	94.54	267	268210	TGCAGGCTCAGTGGGCAGCGCTGGAGCAGCTGGCAGCGGTGAGGAAGAAAAGGCTGGAGGAGGGTCTGGCCCTCCACCAGTTCCAGGCGGATGCTG
52119	6	94.54	267	232183	TGCAGGATCTGTGCAGACAGCGCTGCATGAGGAAGACGCAGCAGATCCCAGCCACAGACTTTTCACACGTCCAGCAGGAGCATCCAGACCCGCACT
2407	6	96.77	267	142267	TGCAGGGGGCAGCCGCGGCTCAGTTTACGCCTTAAAGCGGAACTTTTGTTTCCGTGTTGTGTTTTCTCAGGAGCGTTAACAGCTGTGAACAACAGA
29065	7	0	UN	NA	TGCAGGTACGTCACTGTGAGCTCTGCATCCCAGCAGCACCTGCTGGCCAACGGGACCGCCCAGAACCAGCAGAACCCAACGGGACCAGGATCCGGT
80795	7	2.51	155	45635	TGCAGGTTTTAGATGTGTCCTTGATCCAGTACAGCTGATCTAAATGGTTAAATGACCTCCTCAACATGTCTTGAAGTGACTGGTAATGAACTAATC
107832	7	8.16	115	767779	TGCAGGATACCGGCCCTTCAGGCCTGGGTTTGGACACCACTGCATTCGTTTTTGTATTAAAGAGGCAGTAAAGGAGGAATAGGATGTGCTGAAACG
104777	7	18.83	20	6605036	TGCAGGCCCACCAGCCGCAGGAGGCACCATAGGGGTCGGGTGCATTGTGTGCCGGGTGGCAGCCAGGAGCGGAAGCCCTGGCGGACTGACCCCCGG
75806	7	18.83	100	676600	TGCAGGCTGTTTGTTTTAGAAGGTTGTAACCATCTTCAGCTTTGCTGATAAGACATTTTTAACTTTCACTCTTTGTTCCGATTGTCTTATAGTGCC
37881	7	21.9	100	2609464	TGCAGGCCTCTCGAGGCCTGGAGTTCCCTACCCCTGCTTTAGAAGAACCACTGCTCAAGTTTCAATAACGCTAAACCCAGCTTATAAATATATATA
100566	7	23.26	226	20390	TGCAGGGACGCGTTTCATGTGTAGAGTCCCAAAAGCTAATTGGAAGAGATTCTTGGAGCAAAAGACACTAACTCGTCTGCAGGTTTCATTTCAAGC
62827	7	27.24	124	1345882	TGCAGGGCTGTGGTGCCTGAAATCTTACGAGCGTACCGAGCTGACGTTTCTGTCAGCTGTAAAAATGACACAAGCACTCGTGAATCACACTGCAGA
66393	7	30.47	124	80547	TGCAGGAAACGCTTAAAATCAAATCAGAAGCTGAACTGTGACCCAAAACTTTTATGAATGTATAAAACTTACTAACAGACTGAGGCCCGAATTATG
13890	7	34.98	21	380157	TGCAGGCAGCAAAATAGTACATCCGCTCTCCGAACCAAAAGCACTTTTAATGGAAATGTTGTGACTACCAGGTCGAATTATCAAGAATGTCAACAG
13834	7	39.72	21	3203391	TGCAGGCTACAAATGTGCATGTGTCTGCTCAAACAGTCAGAAACAGACTCCACAGACCCCACACCCACAGGTAGGGATTGTGCTTACAGCCCAATA
8866	7	40.74	21	6896327	TGCAGGTCAAGAGACTTCTTCGAGGAGAATAACATCACTCTTTTGGATCATCCTACATGTTCCCCTGATGCAAATCCAAGTGAGAACCTTTGGGGA
7259	7	62.68	99	1843101	TGCAGGGATTTCCGGTCCCAAATTTTGGCCTTGGGTCCTCTACCCGAGACCTGGGAGCTTGATGGTCCTGCACAGTATCTTTACAGAGGTCTCAGA
60636	7	68.2	99	1002133	TGCAGGAACTTCTTGACAAAGAGAAAGCTGAGATGGAGGCGAACCAGATGAAGGAACGCAGCACCAGGAGCTTAAACTTTGGAGCCTATCATGATC
89886	7	68.2	99	731692	TGCAGGAGGTAACATACTGTGTGCTTGGCTGTGATCCAGGAACACTGATGAAAATGTTTTGTACTTAAATGTTTGTTGTGTTCGGAAAGAATATTC
19464	7	70.52	45	3887844	TGCAGGACACTGACACTCGAGGCCTGGAGTTGCCTATCCCGATCTACAATATCAAATGCTGCGCTAAGACAAAACCAGTGTAATCACTGTCAGTCA
29133	7	71.18	45	3697687	TGCAGGTTTTAGATGTGTTCTTGATCTGACACAGCTGATTCAAATTGCTAAATGACCTCCTCAACATGTCTTGAAGTTCTCCAGAAGCCTGGTAAT
61854	7	73.62	45	3416238	TGCAGGACATCGGCCCTCGAGGCCTGGAGTTCGATACCTGTGTCTTTTTTTTTGTATATTCCTAGAAAAACAATTATTCACAGTATGTTATATTAT
76725	7	76.26	45	1363383	TGCAGGAGGCAATTGATGCCATCTTTCTCACTGTGAGTAAATTCTTTAAATCTCATTGACAACAGACTTCAGCATGTAAATCTGACTGAAAAACCT
5669	7	78.84	0	10071345	TGCAGGCGGCGTGATGCCACCACCTGTTCCCACTGTGTGCCCACCACTTCGGCCACCATTCGGGCCAGCTCATCCACTTGCTGGCCTGGTTGTGGG
76052	7	79.9	0	10071437	TGCAGGAAGAATCTGGCCGCTCGGGCCTGGTCCTGGTCGGCACCGCCGCCACTGCCACCAGCGTTCCCCAACGGTGTTAGTGTGGTCCTGGTTTGG
31090	7	79.9	0	10468173	TGCAGGTAAATGAGCCATCCACGGACTACCAGTGGACCACCAACGAACTACCACAAAGGTTTACTCATTCTCTGCCCCTCCAACATGCAATTTTCT
15540	7	82.36	0	16140755	TGCAGGCTTCACCTCTTTAAGTAATGTGTTCATGGTTGACAAAGTAAAAGCTACGAGGAAGCAGTTTCTGTTCTAGCACATTTTCAGGAATGCATT
3136	7	82.52	UN	NA	TGCAGGGACACCGGCCCGCGTGGACTGAGATTGCCCACCCGTGGCTTAAAGTGTAAGAAATAAATGTGCTTCAGCACCCCCAAAATGAATCAAAGC
39454	7	83.26	UN	NA	TGCAGGTACTTTAACATTTTGTTTTGGCAAACAGAGAGTACAAGCTTTCAAAACTGTAGGATCTCATTAGTGGTTTCCTTTATTGCTTTTTTTTTA
35484	7	85.61	77	2642927	TGCAGGGCTTTGTGAGTCCAGAGAGCACCCTACTGTTCCTGGAGCTTCTCCAATACTAATACACACACCAAGCCAAAATACACCCACTGAGCAGTC
36215	7	85.61	77	2073395	TGCAGGTTTACTGAGGTTTGCTGTGTGTTCAGTGCAGGAATGAACAGCTCTTCAGCACTGAATCCTCAAACGATGACAAAAATGAACTCTCTCTCT
32644	7	85.61	77	1762049	TGCAGGCATAATGAGACAGCAAGACAAAAATCTGGAAACTCAACTTCATTTTCACTCTTGACTATTGTATGACACACACACATCAATGAAACTAAA
89021	7	85.61	77	1136501	TGCAGGTACGCTGACTTCCTGCGTCAGACACGAGCGGCCATCATCTGTCAGAAGCAGTGCCGCATGGTGAGAGAGAGACGCGAGTTTCTGAGAGTG
105012	7	87.88	77	1099999	TGCAGGAGATGGAGGAGAAAAAGGAGACAACATTAGAGAAAGAGGCAAAGATGAGAGAGAAAGCCAAAGCGCTGAGACACAAGAGAGAGAGCGAGC
42970	7	87.88	77	1096355	TGCAGGTGTGTCAAACATCAGCTTTTCTGTAAGTTGGCCATATAAGCAGGTTGCCATGCCACGAATCAAAACAGCAGAAACAGAAAAAAAAACTCT
41012	7	102.95	93	1676633	TGCAGGAACAGCTAACACCATGACATCATCATTCCTCCCTTGTCCTTCCCCAAACTTGTTCTTTTCTCTCTGTCACTGCGAAATACCTAAAAAGGA
42778	7	107.51	93	971358	TGCAGGCCACCGGCACTCGAGGCCTGGAGTTCCCCACCCCTGCATTACTGGTTCCCATGCTTGCCTGACCTAAATCCAATTGTTCACATCTGGGAC
38598	7	117.01	72	2470517	TGCAGGATGAGGCGATCGCTTCTTATCGCTCTCAAGGCCAAAGTCGTGAGCACATTTTTTATTACACAGTTGCACAGTAACTTTAAAGCTGAACAA
96639	7	122.91	32	4591300	TGCAGGTTTTTGATCTCACCCTGGGTCAACACACCTGAATGATTAGTTCATTACCAGGCCTCTGGAGAACTTCAAGACTAATTTATCCATTTAAAT
22272	7	123.88	32	2309125	TGCAGGCGAGAAATTGCTTTGCTTTTAAATTGCTTTCAAATTGCTTTTAAATAATAACAACAAAAACCCACAAAAAAGCAATATATGGTGTCTTTT
64879	7	123.88	32	1479507	TGCAGGAAGTTGTCCTCTCTTGCTGACTTCCAGACACGATGATTGCGAAGCGTCTGGATATGAGAACCGACACCACTAATCGCTGTCTCTCACATC
95055	7	128.95	89	2637673	TGCAGGTTAGGAGCTCAGTATGGTGAGGACTACCTGAGTATAGAACCCCATCTCTCTCCAGCAGCGAGGGGAAAGGAGAATAAATTGGGATGCCTG
66371	7	133.44	152	1577029	TGCAGGTTTAGGCCTGTGGTGTTCTCCTCTGTCTTATGCTGAACACAAACTACATTTTTTGGACTGGCACAAATAATTTGTGTGCCTTCTTATTTG
20815	7	135.13	152	1050378	TGCAGGAGAGCAGAGGAGCCACACAATTCAATGATCATATCACAATTTTAACATGCCGCCAGCGTCTCTCTACAACTAAGAAAAAACACCTTTGTG
776	8	1	47	832158	TGCAGGCACCTTGTTGCAACTGATGCAAGACTTTACAGCTCACAGCTCTCTCATAATGAATAAAAAGAAACCTTCATTTCTAACGTAGTCAGGGCA
5200	8	1.04	47	2519445	TGCAGGGGGGTTGTTTTCAATGGGAATGCACTCCTCAGTTACAACCACCTCCTCGGTTGTCTCACCCCACTCCACGCTGCTGCTTCTGTCCGTCAT
12061	8	1.04	47	2235590	TGCAGGGTAGCATCAAAGCACAGTAACCAATGAAAAAACAACCACATTATTGTACTGGGACAGAGCTCAAGAGAATGAAAACACTCGGGAATCAAC
68202	8	4.76	47	3614143	TGCAGGAAGAAAGAATCTGGCGGGACTGGTTTCATGCTGAAGCCTACAATCTCCTCCACTGTTCTGACAGCACTGAGCTCCAGGCTGTTGTCTGCA
1414	8	7.51	106	855896	TGCAGGACGGAGAACAAGCCTGAGCCACACAGCCCGAAGGAGAAGGAGCCTACTTTTTGTTCTGAGCTCGAGATCTCTGTTAACTGCTGCTGGAAG
44642	8	7.52	106	2319921	TGCAGGAACCCTGCAAGTGAAAATGATCATTCATTACACACTCCGTGGGAACAGTTCCCTTTCACTGAGCCATGCTGCTGGTGAGGTTATTCATTT
36866	8	8.18	106	2206009	TGCAGGAATAAACCTTAAACCTGGCCGCTCAATATTCACACTAACAGCTGCTTTGTGTTTCGTGAAACCAGCAGCTCTGAGAAAAACCAGCATCTG
THRA_1	8	8.18	NA	NA	NA
30772	8	9.69	UN	NA	TGCAGGATGCGGGGCCCTTGAGGCCTAGATTTGGACGCCCCTGACTTAGGGAGTAGTTGGTAAGTGTTTGCACAAAAATCAGTGTCTTTTTTACAC
4315	8	9.69	UN	NA	TGCAGGGTCACCGACCCTCGTGGACTGAGATTGCCCACTCCTGGGGCCCGTTCTTCGTACGTCGCTTACTACATCCAAGATCAAATGACACATCCG
58522	8	9.69	UN	NA	TGCAGGCCCCATGGGTGAGGCCTTGCCAGTAGGCACTCCCCCTCGCCTGCTCCTGGCTCCAGGGTGGTGCCCCGGTTACTCTATGCCAGGCAGGGT
36812	8	14.86	47	1412075	TGCAGGTCTGCATTATGGCGTGTATTGCTGTCATTCTGCTGAATAACGATGACAGTGTTAGTAAGCACGGCTATCACTTTCTTTCATAATGACTAC
33113	8	20.66	47	403689	TGCAGGGCGCTGTTGAGGAAGCAGCTGTTCTGTCCCGGCTCGTTGCTCAAGCCTTTGCTGGGTGCGATAGAGGTCATGGTTCGCGGGGTCACCAGC
106987	8	22.75	47	222814	TGCAGGTGTGTTTGGGGTCATTGTCCTGTTGAAAAATAAATGATGGTCCAACTAAATGCAAACTGAATGGCATGTTGCTGCAAGATGCTGTGGTAG
89781	8	54.49	81	59621	TGCAGGTTGAAAACTTCGAACTTAAACTTTATTTATCATTTTAATTTGTCACAGCATAAAAAGAGAAATAAGACCGGCGCAAAGGCAAGAACCATG
52638	8	61.75	159	23743	TGCAGGCCACGCTGAGTGCCTTTACTTCCAGTAGCATGCCTCCGCTCACGCAGCATGCTCTGTGCTCACAACATATGAATAAGGGCAGTGGTGTTT
16820	8	67.47	159	245531	TGCAGGACACCGGCCCTCGAGGCCTGGAGTTTTGACACCTGTGATCTAGATCTAATTAAGTCGTCTCCAATTAATCTTTGGATAGGCTCGTTTTCG
36835	8	67.47	159	1161416	TGCAGGTTTTAGATGTGTCCTTGATCCAACACAGCTGATTCAAATGGCTAAATGACCTCCTCAACATGTCTTGAAGTTCAGGGGCCTGGTAATGAA
31458	8	68.46	192	903813	TGCAGGCGTTCTAGGACGGCAACAGGAACCCGTTTGTTCCTGTCAACACCACAGCGGTACACGTCAGCGCTCTGACGCCAACAGGCTTGCTTCATT
49921	8	76.94	51	1135715	TGCAGGCAGACTCATCACCTCGAGAGAGAAGCCCCACCAGAGTTGTGTCATCTGCAAATTTGATGATGGTATTGCTGTGATGGGTGGAGGCATTGT
31132	8	77.67	51	1086614	TGCAGGTGTTTCTAAGAGTGGAAATAATCTTAATCCACCTCTGGATCTTTCTCATGTTTTCTAATTGCATCTCTTTTCCCCCAACAACATTGACAC
53065	8	82.14	UN	NA	TGCAGGTGCTTTCTTTTACACTGTGCTTTCTTTGGAATTGTCTTAGAATTTTCACTCTGACTGGACCTGACTAAATTGTGGCTGCTCCTCTGAGTT
21990	8	82.14	51	1010720	TGCAGGTGAAATAGCGATCCTTTTTCAGCTTGTAAATCAAGCTGAAAATGAAGCCAGTGCCCATTCTTCTCCTCAAATGGCAACTTCAGATTGTAG
39208	8	82.14	51	753250	TGCAGGCAGTGCAGACTTGGCTGCAAGCTTCCCTCCATCCATCTTCACTTCCATCTCGCTGCTTTTTAAACTGGGGTGGCTCGCTGCCAAGGAACA
1912	8	82.56	159	1297863	TGCAGGGTTTGGTCTAGCACTGAGCCTCGGTACATGGTGTTTTCCTTCAAACATTTCTTGGGCATTTCTTAGAAAGTAGTCTTCTCTTTTGCATTT
84276	9	1	142	399328	TGCAGGAACATCTGGCTAATTACTCCGCCGCAATAACATGACAGCAAGGCTAACGGTGAATCTGAAAAGTTCAGACATGACCAAACAGAGACGTTT
27631	9	21.4	13	5875492	TGCAGGTTCTAATTAGCAGCTCTCCCATCTAATAAAGGAAATGACTTCACCTGATTGGGAGCATATGCAAGCTGATTTCCTTCAGAAATGTGTCTC
52734	9	21.61	13	3780890	TGCAGGTTTCTGGTAGCCAAACTTTGTCAGTGCACCTGGCCAGTCTAACTGCTGACTCTTTAAATACTTTTTCTTTGGATGGCTTCAGCCTGGTTA
92012	9	27.9	27	6551439	TGCAGGGTGCTCAGGCACATTTCTGGCTGTCAGACTCCATGAATGTGGCATGAGGGCCTGATGTTCTTCAGTGGAGTCTGTGCTCTCATCTATGAA
68771	9	28.07	27	6271796	TGCAGGTTCTGGTTAGAGATTTCCAAAGCAGAACAAGGACTTCTGTAGATAAGAGGGGAGAGACTCTCTGCAGTGACATGCAGGACAACCGTAACA
18905	9	28.07	27	5847625	TGCAGGACGTGCTTGTTTCCCCTCACCTAGGAGGTGTCCAGTCACCACAGCTGGCTCCATTCGATGTGGAGGAGTAGCAGCTCTACTCTGAGCTCC
15582	9	29.21	27	5483102	TGCAGGGACACCGGACCTCAAGGCCTGGAGTTGCCCACCCCTGTTCTAGTGTGTGGGATATATTAGGAAGCAAGTGAATGTTTTTCTTTTTCTTCA
19164	9	29.28	27	5290825	TGCAGGATGAGAATCATGTTAAAAGTCATCAGTGTTCTTGTAATTACTATGATGGTAGCGAAAGGTCACGGTAACTTATTAACGTGTCATAATAAG
66446	9	33.83	27	4618147	TGCAGGGTTTGGGGAAAGCTACATGGGTCATATGTTGGGTGGGGGCTTGCCACCTCACACTCTGAGAGAAGTGTTTAGTGGGCCTGGACAGGCTGC
16986	9	44.55	27	139733	TGCAGGTCATTTAATATGCTGCTGCTAGGCTCACTACTGGGTCTCACACCAGATCCACCACTCGCCGGCTTCCTGTTCCAGTGCAGCTTTAAGAAA
88251	9	44.55	27	60942	TGCAGGATGAGGTCAAAATGATCCCCTAAGAGGTTTCAGTGTTAAACCTCATTTCGGGGCAAGGTAGCCAAACATTATAAGAGGGTTTTATCAGAT
68246	10	1	94	155000	TGCAGGCATTTCTTTATTGCAAAGACGATGTCTGTAGACCAAAGAGAGAGTGAGGAAAAGGGAAGGTCAGTATAAGGAGTACTACATGACTGTTTT
73858	10	1	243	350495	TGCAGGGCAGCTGTGGCTACAACTGTAGCTGCCTCCACCAGTGTGTGAATGTGAGAGTGAATGAATGGTGGAATTGTAAAGTGCTTTGAGTGTCTA
20245	10	4.44	50	971089	TGCAGGCTTGTCCGTTTAGGGACACATGCAGAGGCTATCATTGTTCAGACTGTAACTGCAGAGAACAGGCAGCTATGTTTTTGATAGTGGTTCACT
86743	10	10.27	279	510465	TGCAGGAGGAGAATAAATCGGTGGCTTCCACAACCTCCTTGGCGTCTCATTTTACAGTGACTGTGTGGACTAAATTGTGGACATAAATCGAGCCAG
102591	10	11.8	75	2492647	TGCAGGCCCCCCCACACTGACGCAGGGTCGTTGGCTGGGAGCCGTTCTTCCAGCTTCTGGGAGTAGATGCTTTTAGCTGTCTTAAATCTGCCGCGC
80764	10	11.8	75	2841928	TGCAGGACGCCGGCCCTCGAGGCCTGCAGTTGGATGCCCCTGGTATAAAAGCTTTAAACAGTTCATAGTTAATCCAGCTTCACAGACAGTTAAATC
54120	10	11.99	75	2977904	TGCAGGTGATTCCAGAGAAATGTAGTTTAATTCATTTGAGAAGAGCTACAAATGTGATTCTGTGGTCATCAGTTTATGAAACTTCAAAAGTTTGGT
91159	11	1	207	61802	TGCAGGAGTTTCTGCTCAGCTTCGACGTGCATCGCAGAAAACACGCAGATTATTTCGTGTTCGCAGCATTTTCGTGGAGCTCTGTCAGCTCCTGAA
23930	11	3.57	207	408030	TGCAGGTGTCTGCTCTCATAAACATTTCAAATAAAGAGTGCGTGCAGACCGGGTTCAGTGACAGCTGTCCTGGAAACAGAGGGGGAGGGTCAGCTC
49258	11	3.57	207	454310	TGCAGGACACCGGCCCTCGACCAGCCGAGGGAGTGGCTTAGTGACCAAAACAAAATAACCAAGATTATGATTTAAAATAATCGTGAGCAAAACACT
56470	11	3.57	207	500561	TGCAGGAGCACGGCACGCCCACCACCGAGGCCTTTCTCACGGCGCAGAGGAACTTCGTGCAGAGCTGCGCCGGCTACAGCCTCATCTGCTACCTGC
56807	11	5.35	184	999324	TGCAGGCATGTTCTTAGCTGACACTCTGTCTGGTCGTCTGCTGCTGTGACCCTTTTATATTCCCCTAAAAGGTCAAGGGGACGTGGGGAAAGTAAC
22421	11	5.6	184	247537	TGCAGGAACCGCCCGCCTGCTGCCAAACAGCCGCGCCGGCCTGCTGTCGTCCCTGCCCTCCCATGTGATCTCCGTCTGCACGCCATCTGACGAGGA
RARB_1	11	13.82	NA	NA	NA
32134	11	45.32	189	369645	TGCAGGGATGCAGCCGTCTGGGATTACTGGGTGAGAGAGTCAGCGTATCATATTGCCATTTTCTTGCTGCTTTCCTTATTACTTTCTCCAAACCAG
61726	11	50.19	189	55465	TGCAGGTTTTAGATATCATCCTGGGTCTAGTTCATTACCAGGCCCTGGAGACCTGGAGAACCGGTTCTTGAGGCCTGGAGTTCCCCACCTCTGATT
21892	11	50.19	306	163905	TGCAGGCCTGAGGGGTGTGGCCCTGCGGAAGGACTGGCCACACCTGAAGTTCATGCCACACCTTTTGTTGATCAGGGCTCATCAGGGGAGCTACTT
68685	11	57.22	151	1573179	TGCAGGGATGGTTTACACATGACAGTGAGTAACCATGGAAACGCAGGGGATGTTTTAAATTTCATGAACTGAAAAATTAAGCCTTGACTTGAGTTC
14895	11	57.22	151	255669	TGCAGGAATGTAGAAGAAGCAGAAGAACCAGTGGAGCGAGGGGGCGGTGATGATCACAGCAAGGCCAGAGGGACGATCAGTCCAGGTAAGAATAAT
79161	12	1	56	2555505	TGCAGGAGGTGTCATAGGGGTCGGGTGCAATGTGCGCCCTGGTGATCCAAACCTCAGCTACCTGAGTCGGCTATCGGGACATGGACCGCCACGCCT
31522	12	1	56	2777844	TGCAGGGGGTAAAGAGTCATGTGAGCTGTTGAAATTCTGCTGTTCAGGCGATGAAGGAGACAACGGTAGGATATCCCCCCTTAATGTGGAACTGCA
61527	12	8.05	128	1571072	TGCAGGAGTCTATCAGGCCCTAGGATTGAAAGGAGAGCAGTACTCCAGTTTATAAAATACTGTTGTGTTATTTAAATGGACTTAGTCTGTGCTGTA
85009	12	11.67	UN	NA	TGCAGGACACCGGCCCTCGAGGCCTAGAGTTCGACACCTGTGCGCTGATGCATTAGTTTCACAGTGCGTATGTGTAATCATATGTGACTTACTACT
71912	12	11.67	9	3180221	TGCAGGATTCAAGAAATTCGCTGTGCTATCAATAGGCACTCTGGGTGTGGGCTTTTCCTTCTGATGCAGCGCCTGCATCTAGCCAACACTAGCAGC
RORB	12	11.67	NA	NA	NA
37327	12	26.56	9	9235397	TGCAGGCCATGACTCTAGAGCTGCAAAGTTTTTTTTAATTTCACCTCGACTTGTTCTTGCTGTTTTCCTCTTTGTCGTTGGTTGTGGTGCCATATT
94712	13	1	33	2973921	TGCAGGACACCGGCCCTCGGGGACTGGAATTGCCCACCCCTGCACTAGCTAGTTTTTTTTTTGGTTTTTTTTTTGAGTAGAACCTTTTTCCCACCT
33392	13	8.08	33	2923998	TGCAGGTGATTGTTCATTTGACTGCTGCACTTCTCCTCACTGCCCTGTGTGATTCTTCCCAACATGGAGGTATAATCTTAGAACTTATTTTAGTGA
97420	13	11.96	165	285698	TGCAGGGACCCCACCAGGCCAGCAGCACCATCTGATGCCCACAGCTCGGAGGCAGGCTGGAGCTCTCTGAGCTGCAGGTTGAAGGCGTTTGGATGG
72250	13	15.42	26	933224	TGCAGGGACAGGCGTGCTGGCGTGTGGCTGTGACTGGGGCGTGGCAGCAGGCTCATGAAGTGCTCGCTGTCCCATGCCAGACTGCGAGCGTGTGCC
12788	13	16.76	26	1228944	TGCAGGACATCCATTAGTAAGACTGAGGGGTTCTGAGCTCGATTGTCAGGGCAGTATGCACCTGTGGAGAGGTACAAGTGGCCCAGAAAAGCTCCA
39352	13	27.91	26	3391344	TGCAGGAGGGCATGCCGTCATACACTTCAATACCACCTGAGTGAGACACACAATGTACAGAGCCTTTTGTCTGCCACATCAATTTATATCATTTCA
20166	13	41.59	44	4226611	TGCAGGGCAGTGTCTTATTGAAATCATACTTTCAGTTGAGGAAGTTGGCCTTGAATTTCCTTTCTGTGGTATGAAGTCCTGCTTGATAAAGTCATA
9920	13	41.59	44	3665217	TGCAGGAGGCCAATGGGGAGAAGGAGAGAAGTGGACAGTGAGCTCGTGGATACGGAAACGAGCAAAGGTTAGGAGTTGTAAGAAGGAAACTATACA
88377	13	45.1	44	2933716	TGCAGGACCGTTGAAGGATGGCAGGCTGTGACGGCCCCATTAATCGCCCGTTGGTTGCTCATGTTTAGCGAGCGCCCAGCGCTGCCAGCTTTATGC
41072	13	49.38	62	3539587	TGCAGGAAAATGACAACATATTTCTCACTCCAACTATTAATTCATAAAAAAAAAAGAGTGCTTTAAACTTTTGTTGTACTCACGCTGAGAAACTGC
97878	13	50.6	62	2813545	TGCAGGCCTTCGCTGTGCCAGTTAAACTCTACAGCAGCACTAAAAATAAATCGATGAAAGGTTCGTTTTATCAGCAGTACCTTAACGTGGCTTTCT
14874	13	65.43	38	4996627	TGCAGGGTCATTAATCATTTTGTACCTGCACAAGACAGTCACAGAAAAGATGGCAATACTGTGCAGGCGGGGTGATTGCAATTAGCATGTTTCACA
93416	13	65.43	38	4844848	TGCAGGCCTCACCTTGTGCTGGCATTGGTGGAGGGCTGGCCGGTGCCAGAGACTCTGGCTACGACTCGCTTCACCGACGCGTCAGCGTCCTGGACA
34004	13	65.43	38	2734726	TGCAGGCTGGGGTACGTCCTGTTGTTGTCAGAGCTCTTCTCTCCCGGGATGCTTCCGGCTGAGCGACCCTCACACTTGTACCTGAAGCGCATTCCT
24276	13	69.38	38	1462325	TGCAGGTAAGCATCTGTAGAACATTACAGAAGGGAAAAAAAAAAGCCCTAATGCCACTCTGATGAATGGAAAGCAGCACAGAGATACACATGGCAC
25575	13	70.65	38	1017124	TGCAGGCAGGGACACACAAGACCCGAGCTCATGAGCAGTGACTGAACTCTAAATCTAAAACACTTTCAATGATGTGAGCTTCAGGACTCATCTAAA
84851	13	70.65	38	161706	TGCAGGCTTGCATCACACTCAGCGGGGTGTTCGACAGACATGATGAAGCAGTGCTCTGAAGTGAATTTCTTGCCCTGTTCTCGAGGCTAAATGAGA
77755	13	78.75	335	216084	TGCAGGTATTAGGCTGTGATGTTCTCCTTTATCTTATAGTGGACACAAATTATATTTTAGAGTGGCGGAAATAATTTGTGTGGCATGATATTTGAT
53786	13	78.82	335	133374	TGCAGGTGGAGGAATCCATGCCCCTCCTGCGTCATTTCTACGACAACCAGTACATCTCCAGCCACTGCTCGCCATTGGTTGAACCCTCTGATGATG
36487	14	1	103	1001674	TGCAGGGAGACCTACCTCGGCGCCTGTGCAGGTGAAGCCAAAGGGAAGACATGCTTCACCATATTTTCTAGTCTTTGGATCAGAATGAAGTTGGTT
53521	14	5.99	103	1830635	TGCAGGATCCCGGCCCTCGAGGCCTGGAGTTCTACACCCCTATGTTAGAAGCAGGAAAAGTGTGTGGGCTGGAGCACTGTGTCAGAGCATCTTCAA
73699	14	19.12	54	2406551	TGCAGGTGGGTCACGTTTCCAATTTGTGTTAGCGAAGGTGGAACCGGACCCCCGAGGAATCTCCCCAGCGAGAGAGCAGCGTCACAAGATTTGTGA
74840	14	21.37	54	2447631	TGCAGGATGGGGGTTCGCCTGGTCGTTCAGATCCTTTACTCTGGGTGTGAAGGCAGAGGGAGCAGACACTGTGAGTAGGTGGGGGTGGCATGTGGC
86141	14	23.24	54	3295179	TGCAGGCTGTGTTGTCGATATTCAGCAGTCTCATAATCAATGACCATACAGGGGAAGGGAGAAATGTTCCTCCAACTCCAACTCTGACCAGTTTGC
36094	14	25.92	54	3625658	TGCAGGGTTTCTCTGTATTCTAACCACACACAAGAACCCCACACCCCATGGGTGCATGGACACACAACCTTGACCTTTTTCCACAGAAATCGAAGG
3812	14	44.56	8	5645285	TGCAGGTGCACCTTCAATAGGCTGGGAGCAAAACAAGATGAGCAGGATTTAATTTTAACCTTATCTGAGCTCACTCTTCATCCTAAATGACCTTCT
12755	14	44.56	8	6141681	TGCAGGAGAGTCCATTTAAATGCATTGTGAATTACTTATGCTGCCAACCTCAAGGAAGTGTCTATCATGCATCAGAATTGAGTAGTGAATATGATG
100155	14	47.26	8	6523406	TGCAGGGATTTAGTGACTGACCCTGAGCTTACATACACAAATTTTTTCCATCTCTTGTAAGGACACTGCACACTGCATTTGTTACCTGATTTCTTG
59628	14	47.26	8	7981351	TGCAGGAGAAAAGTCTTTACCGACTTATTAAATCATGACAATAAATTCAGCTGGTGTGTTGGAGTCCAAACGACTGCAGGGGTGGAAACTCCCAGG
36347	14	49.95	8	9653099	TGCAGGTTTCAATACAGCTGGTCAACACATTTACATATGCTTTAATTATCGGCTGTGAATGAAGCATTAACAGCGCATTAGAAATAGCTGAATATA
54512	14	50.72	8	9772074	TGCAGGACACCGGCCCTTGAGGCCTGGAGTTGCCTAACCCTGTATTAGCTAGTTTGGAATTCATCACTTTTTATACATAGAATCACATTTTGAGAG
19942	14	51.99	8	10493554	TGCAGGTATCAGGCTGTGATGTTCTCCTTTTTAGTGGAGTTTTTTTTTTTTGGAGTGGCACAAATAATTTGTGTGGCATCTAATTGAATGCAGAAC
82464	14	57.85	73	726860	TGCAGGCTTGGCTTCAGCAGGTCCCATTATTACAGACTTTATTTAACCAGCTTCTTTTTGGGCTGAGTAGTCCACTGGAGAGCAGGTCAGGGATGA
90087	14	57.85	73	2778806	TGCAGGAAGACAGGAAATGCAACAGCAGCGTGCATTAGAAGGAGCTTAACAAACAGTAGCTACAGCAAAGGAAAGGTGGTCTCATCAGAAAAGGTG
50977	14	57.85	171	301307	TGCAGGATCCCCAGGTTCTTGTAACTGTCCTCTATGTCTGCAATGTTGCCTTCTGGTAGTTCAATCCCCTCAGTTCTTACTACCTTCCCTCTCTTG
37978	14	73.67	0	973169	TGCAGGTGCGGTGCCAGTTCCAATCAACCTGTGGCACAATGTTTGGAAATGATAGCAAACAGCTGGATGCAGATAATTAAAGAATTATGTGAATGC
61144	14	73.67	0	937852	TGCAGGGGTTTGTATGTGAAAGAGCAGTAATGATGAAAGTGAGCTCACGATGTCAGAAACACAAAAACGACGGTTTTTCATGATGACATCACTGAT
106600	14	74.2	0	225708	TGCAGGCAAGCCAGCGCTGGTGTAGAACCCACTATCACAGCCCAGTGATATCAGCCTGTGACTCCTTCGCCTTTATATGGTCGCCTGCTGATCCTT
88525	14	77.85	125	1899814	TGCAGGAAGCGGTGTATCCTGTGTCCATCGGTCCATATCAGCCATCCTGAGTTGTGTTGACTTGAGTTGTGCAGCATCACGCCAAACCATCGTCGT
38877	14	77.85	225	574449	TGCAGGAAGTCTTCTAGCATGCATGAAAGAGCAGGCCATCACCACAAATAGTGCATTGGCCTCATCTGGGTGGTGCCGCAGCATCTCTGACTGTTT
15377	14	77.85	84	1406844	TGCAGGACACCGGCCCTCGGGGCCTGGAATTGCCCACCCCTGCATCAGTAGCTCACTGCGCTATCTCCTGAGCTACAGCCACCCCAACACGTTAGC
51349	15	1	361	87577	TGCAGGGGTCTCAGACAAATCATCCTCCGGGTACTTCTGGGTAGCTCTTCAAAGATTCAGACATGGCTGTGTTATTATTTCACACATCGTAACACG
NCOA1	15	12.29	NA	NA	NA
25883	15	16.46	78	79799	TGCAGGAACCTGGTGGCCAACAACATGGGGGTGAGATTTCGGATACCCTTGCAGAAGCTGCACCCTCTCTCCCGTGCTATCCATCACCGTTACTCT
646	15	23.83	78	1760944	TGCAGGAAAAACTGGATAATTCTAGAAGTAGAAATATGAACAATATAAATATGAAATACATAACATCTAAAAGTTACCAAAGCTTAAATGTGTGTT
78966	15	24.82	71	1867067	TGCAGGGACGGGAGACGTGTGCAGGCCCGGAGGTGCTCACGTCAAAACACACTCGTGTTTTCTCCTGGGCCTTTTGATGCAATTTCTCGCAGTCTG
18542	15	25.64	71	2419254	TGCAGGTCACAGAGAGAAGCTAAATATTTCAGAACCTCTCTGCTGTCCACATATTTCTGGTCATGCAGTGCCTTCTGTCTGTGAAACTGCTGAATG
82619	15	26.4	74	548422	TGCAGGGCTTTATCCACCTTTTTTGATGTGCTCTGTCCATTGCACAAATGGACAATCCTTCTTTGTCAGAGGACTTTGGAACCCCTGCGCCGTCCG
13062	15	29.1	74	1024536	TGCAGGCTGGACTTGTCCCATTCTCTTCTGCTGCTCACCTATCTGGGAAGGTACCCTGTAATGAATGTTTACAACACACAGGTAACAGAGTAAATA
7197	15	29.1	74	1201925	TGCAGGCCCACCACCCGCAGGAGGGATCGTAGGGGTCAGGTACATTGTGTGCCGGGCGGCGTCCAGGAGCGGAGCACCTGGCAGACCGATCCCCGG
93990	15	31.19	74	2466111	TGCAGGCCCTGGCCTCAGGCTGGAGGAGACTTTCCAGCACTTCATACGCACATTTAATGCCATACATCTTAAAAACTGCGGCGGGATTTCAACTCT
7528	15	36.93	74	2547786	TGCAGGGGTAACGCATTCATGCTCAAAGCTGAGATATCATATTCTCATTTTTCTTTCTTTCAGGCAGTTTCTTGATGTTGTAACTTATTGGAAAAG
96074	15	43.73	23	5084623	TGCAGGCAGCTGACAGTTAACTGCAAACAACAACATTAGCGCTTTTAATGATAGTTGCGAATGTGATTGTTGAACTAATTGCTTACTCTAAATGAG
84032	15	45.13	23	3764840	TGCAGGTACCGGTGGCCTCCATACCTCTCTTTCTACACTCGCTTCTCCACACGGCTCGAACACGTTATTGTGCCCCCTTCCTTCGGCTTCGCTTCT
8955	15	45.13	UN	NA	TGCAGGACACCGGCCCTTGAGGCCTGGAGTTCGACACCCCTGACCAAAAGTATCACCGTATCATAAGTACTCATGTATCTCGTACCTAGTGTTTCT
42798	15	52.32	146	402953	TGCAGGGACACCGGCCCTCGTGGACTGGGATTGGGGACCCCTGCCCTACAATATTAGAAAGAAACCCCAAATAATTACATAACCCCCTTTGAGCAA
21706	15	52.32	146	43950	TGCAGGGAACCTGTAAACTGTGGAGGATATATATGCGGGCCCATCAGTGGGGGTTACTGGATTTCTTCTGGGCAGCTGGGACAATATAACTGATTA
72769	15	66.84	5	2191163	TGCAGGCACTAAAGGTTATCATCTCAATCAGCTCAGATTGTCTTTCTCAACAGCTACAAGTTCCTAGAAAGTTTACAAATTGTGTTTGTGCACAGC
12651	15	72.49	5	3359283	TGCAGGAAACTGTTACACCTCAGTTCAAGAGTCCACCTGTGGCGTAATGGCTCTGTTCTCGCAGCTCATGGCATTCCTTTAGATTCACAGCTTTTC
31353	15	91.48	5	10852497	TGCAGGCAGGAGACCAGACACCTCCGAGTGGGCGTGTTCTGGGACTCTCCTCCCCATCGTGCTCTGTCGTTGTTGTCGTCATCTCCTCTCCAGCTG
50045	15	91.48	5	10994677	TGCAGGATCGATGCACTATAAACAGTTTCACCGCCAGCTGAGATAAATACACCTTATTAAGTATCGAAGAAGAACGCTGCATCCGGGACCGCACAC
11580	15	91.48	5	11151573	TGCAGGCAGCTCCGTATGCATCCTGCTCTCTGTCGCCAAACTCAAAGGATTGTGGACTTAGATATGGTACAAATAACCAGTTATTAGAGTTTTGCA
85799	15	91.99	5	11540789	TGCAGGCTGGACCCAGATCCCACAGCTTTTACCTCCCAGATCCTCCAGCTGCTGACTCCTTGTTTTGAACTCTTCTGTTTGCTGGGCTCGTCTTTG
71238	16	1	25	6133226	TGCAGGATGGATCTATACACATTGATCAATAATGAAAGATGGCCATTCAGACACACTTCACACAGTAATTACACTTCCATATAGTGCACACTGAAC
9783	16	16.04	25	5961246	TGCAGGAGACAAAATAATTTTATATAGTTGAAAGAATATGTCTTATTGAAAAACTGGATAAACTTTTTGTGTTTGACACATTTACTCATAAGCAAA
57317	16	16.04	UN	NA	TGCAGGGCTGGACTGGGACAAAAAATTGGGCATTTTCACTACAGATTGGCCCATCAGGGCCCTGTTTCAGGAAGCCAGTTTAGTGGAAAAACTGAG
3864	16	27.87	232	87605	TGCAGGAAGGCAGAGTAGTTGATGTTTTTCACGGCTGCTCGGCCACCATCAAACCCCACATCGACTTCAAACTGGAAACAGGAACAGGAACACACA
59256	16	28.78	117	1719855	TGCAGGTTTTAGATATCACCCGGGGTCAACACACCTGAATCACATGATTAGCTCATTACAAGGCCTCTGGAGAACTTCAAGACATGTTGAGAAGGT
65403	16	29.65	117	1222771	TGCAGGAAAGACGGGCCGGCTGATTCCTACAAAACACAAAATGCGCACAGTGTGTTCACATATTTCTTACATAAGACAAGCACTGCCGAAGAAGGA
68660	16	30.4	117	320966	TGCAGGGATGGTTGTAAAACTCACAGGGATGCACACACATCTAACAGAAACGAACCGTTTTATTCTCAAACAGTTTTTACATGAGCAATAAAATAC
6101	16	33.47	203	103612	TGCAGGAGGGAGAAGTCTACTACTTCAGAGTGACAGGCGAGAATGAATATGGTATTGGTGTTCCTGCTGAGACCAAAGAGGGGGCCAAGATCACAG
107224	16	40.23	194	522500	TGCAGGCAGCAGGACTGATGGGACTCTGACATCAGCACACACCACTGTCTGTGTTCGCAGCTCTGACATATTCCTTTACTTAATTCCATGGATGCT
10922	16	40.23	UN	NA	TGCAGGTATCAGGCTGTGATGTTCACCTTTATAGTGGACAGAAATTATTTTTTGGAGTGGCACAAATAATTAGAGTCTTATTGAATGCAGAACAGC
52318	16	46.81	136	448023	TGCAGGACAGATCGGGTAATGCAGGAAGAAATAAAGCTGTTTATTTCCCCTTTCTCTCTTTCTAGTAGACCTCTCGAGGAGAGACAGCCTACAGTC
1330	17	1	102	1787226	TGCAGGAGAGATTTAACACAAGGTGACACAGACGCTCTGCAAGACTCGTTGGCTCTCAGTCGACTGCCGGTGAAAATGGAAACGCTGCAAACTCGC
60081	17	1	102	1967856	TGCAGGAAGTCCAAAATGCGCAAACACACAGCTGGACTTTAAGGCAAAACTTTCATGTGATCCCTCCTCCGTGTGTGAACAGGAAATTTATTCAAG
5431	17	1	UN	NA	TGCAGGCTCCGCCCCCTACTGATCCTGCAACTCTGCGCTCATTTCTTGGCTTGAGTGCATGGTACAGCAAGTTTGTGCCAAATTATGTGACTGTTG
56566	17	8.57	3368	232	TGCAGGTATCAGGCTGTTGTTCTCCTTTATCTCATATTGGACAGAAATGATTTTTTGGAGTGGCAAAAATAATTTGTGTGGCATCAGATTTGATGC
79359	17	12.24	328	71283	TGCAGGTAAGCACTCACAATATGCACTCGTCCAGTGAGGACGATGACATGGAGAGCCCTTTCCCCAACGACCTGTCGCTCCAACAGGTATCGCAGC
52868	17	17.4	154	1634845	TGCAGGACAAATAAGCCCCCAAAAAACACAGTTACAGGTATGGTTTATGACTGGAACATGAATATCCCCTTCACTCCTCAGACAGTTAGAAGCTCC
9220	17	24.75	79	2970441	TGCAGGCCTGAACTCTGCCCACATGTAGCACCAGCACAGCTCGAATGAGTGTCTACCCGCTGCCAACTTGAGCCATAACAAGCTGCAAGGCGTAGG
1801	17	24.99	79	832586	TGCAGGTTTCTTCCTGTTAAAAGGGAGCTGTTCCTTCCCACTTTCACCAAGTTGTTGTTCAGAAGAGGTTGTCTGGTTGTTGATTTTTGAGAGGAT
105882	17	28.35	79	617116	TGCAGGGGCCCACGGCGCTCCTGGAAACATAACAGGAGATCTTTACGCGTCTGCTTTTTTTTCTTTCTTTTTTTAAGCAGGAATAAAGTAATTAAT
18951	17	37.43	179	58899	TGCAGGGTAGTCTTGATCACGGGCCATGTGCGTGTTTGCCAGTGTCCGCATTCCAGGTGGTGTTGCGCACATAGAAATTGAAGTTGAAGTAAACAA
101723	17	42.1	179	50795	TGCAGGGCACACTTGTCTCAGTTAATGTGCGATCCTGGAGTTGGGAGTTCGTCTTGTAATCGGAAGGTTGCCGGTTCGAGCCCCGGCTTGGACAGT
30336	18	1	104	1468413	TGCAGGAGAGCGCTCTATTACAAATCTTGGGAAGTTGGTCAGAAACTTTCCACTTTGTAGGGCGAAGCAGATGGACGTCAGCATGGTAATGACTAC
34197	18	1.71	107	1576835	TGCAGGTCAGAAAGGTCCAACAACTTTTCTGCCTTCTGGTGCAAAACAAACATGGTGTTTATGCTGTTATGCAGCTCAGTGTTTGTTTTCTCTTCA
63167	18	2.21	107	1509754	TGCAGGACAGTGGCATAGTTGCGTCCACTGGCAGGTGGTTGTTGTTGTCCATCAGTGGAGGTGGTCCCATTTCCATTTCCACCTCCACCTCCTCCT
91453	18	3.71	107	2408747	TGCAGGTGCCTGGTTGCCCGCTGGCCTGCTGGCAGTGCCAGATTTGATATTTGCCCGCACTCAGGAAGGAGGAGAGGGGTCAACTCTGTGCCAGAG
106474	18	8.89	119	1832785	TGCAGGCGGTCTATCCTTCAAGCTCGGGTCCTCTACCAGAGGCCTGGGAGCTTGAGGGTCCTGCGCAGCATCTTAGCCGTTCCCAGGACTGCGCTC
34445	18	10.39	173	140490	TGCAGGAGGTGGGTGACTCTGTAACTTCTTCCACCTGGAGGGGCCACAGCCTAATCGTGGATTCACATCCAGGGGCCTTCTTGCTGTGGGTCAACA
21244	18	12.63	6	1176100	TGCAGGGACACCGGCCCTCGTGGACTGCAATTGGGGACCCCTGGTCATTAGCATCAATGTTAAAACAAAAAGATTTCAAATAATCCACATTATGTG
93396	18	18.21	6	2300992	TGCAGGTTTCTCCTAGCGTGTTAGCCTTGTGAGAATGACATGTGACTTGGGCTAGAGCCTAAATAAAAGGGGCTCTGTTATTTTTCTTCTAACAGT
68759	18	27.01	6	6233938	TGCAGGTATATGTGATTTTAATGATACCATTACTCACTGTTGTTGGGTGGTCACAGGTAAATATATATTTTTTTAAATAATCAGGTAAAAATAGAC
71183	18	33.92	6	9719726	TGCAGGTCACTGGCCCTCCAGGCCTGGAGTTCCACACCTGTGGCATAGAGCAATTACAACTATAATAAGAAATAAAACCTGGAACACAATCTTAAC
51501	18	34.44	6	9421552	TGCAGGAGAGCCCATCTGGGTTGACTCCTGCACCAAATGTCGTTGTCACGACGGCCAAGATGCTGGTTACTGGGAGGGAAACCGCCTCGCCACCTG
11190	18	34.44	6	9719634	TGCAGGTTTTAGTTGTGTCCATGATACAACACAGCTTATTTAAAGGCTAAATTACCTACTCAGCATTTTTTGAAGTTCTCCAGAGGCCTGGAAATG
PNR_2	18	39.53	NA	NA	NA
79278	18	41.22	41	3727508	TGCAGGCTCTTTCACCACTAAATCCCAACCTGCCCACAAAATGCCAGAATAATGAAGAAGCAAAGTGACAAACTTGGTGAGCCAGCTTTGTTGTGG
104979	18	41.4	41	3428477	TGCAGGCTTTTAAACCTGGGCTCTTGTGTCAGGATCAACAAAGTGGCGGTGGCAGCCTACAGTGGCAAACAGTGTGATGTTCATGTCCTGCACATG
76513	18	43.03	41	2046509	TGCAGGTTTTAGATGTGTTCTTGATCCAACATAACTGATTTAAATGACTAAATGACCTCATCAACATGTCTTGAAGTTCTCCAGAAACCTAGTAAT
40639	18	47.11	41	1221273	TGCAGGCAGGACATCTGCCTCCAGATGTTAGGCTTGACCATAAATGCTTCAGTTTGGCTTTTGATTAATACGTCTTTCATTCTTTATTTTATGTAA
88935	18	51.7	41	735626	TGCAGGCAGTCAGGGTGACTGCTTGCGAGCTGAGCCATTACTCCCTCTGCCTCACGTGGAAACAGCCGCAGCAATCTCAGCAAGTTCAAATGCTGA
59102	19	1	162	357597	TGCAGGCGTCCAGTCAGTGATCAGCAGAAGCCGTTTCAAAGCTGGAACTGAAAAGTGACTAGCAATCAGCCAATCAGACGCTGGATGAGCCTGGAC
2138	19	1	96	1243775	TGCAGGGCCGATGTCATTAACCTGGACTTCACTAGCTGTGGCTGGATTAGATTCTGATTTTATGGTGTAATCATACAAAAACACATCCACACGCTC
30893	19	10.06	300	10862	TGCAGGACGCCATGCTTCATGGGCCAGCTGGAGACAAGCTGCTCCAAACTGTGCAGGTTGAAGTATTGTGGTTTTCTAGTTTGGCTGCAGGTGGAG
96746	19	11.06	60	3444567	TGCAGGGACTGATGAACAGACTGGGGCTTTTGCCAGGCAGGACCGCGGAGAGAAAAGGAGTTAGGTGGAAGATGTGTGAACAGGAGGATACGGAGA
73697	19	11.06	60	2230404	TGCAGGATCTGCACAGCAGCCTACAGCTTATGTGCAAACTTCAATAAAAAATCTTGGAAGAGACACATCTTTCCAATCCTCTGTAGGCTCCTACCT
43227	19	13.87	120	2200240	TGCAGGAAACAACAAACGCTGAATGGAGATCGTTTTGTTTCCACATGCACATCATGTGCTCACTTTTGCAGTTTGATAACACAACAGAGACTAAAA
58128	19	15.23	120	1764124	TGCAGGCTGTTTTACATTCAAGAGACCCATTTGATTTTTTTTAACACTCTTGGGAGCCAGCTCCCTTTGTGGCGGAGAAAAAGGCCTCAGTTTATT
106754	19	33.97	3	5612747	TGCAGGGGTGATTAGCAATGTGGCCATCCGGTGTAGACAAGCGAGCCGGAATTCTCAGACGAAATGTCGGCTGCTAGAGCCGAGGTGTCCTTGCAG
61633	19	49.16	3	12821735	TGCAGGGCTTTGAAGATGACCACAGGTGTGCGTGGAGAACGGGTGGCGTTGTTATCCAGGAGCTGCTCCAGTTTATTCTGTAGGCCGCGAAAGTCA
30286	19	49.68	3	12892660	TGCAGGTGAAGCGATGGGGGAGGAGGGGGAGCTGTGTTCAGTGAAGGAGGGGCGAGGCAGAGTAACGTTGCGTAGAGACGAAAGAGAGGCAAACCT
26871	19	49.68	3	13886827	TGCAGGCCATCACAGACCTCAACGTCCCCACATCAAGAGAGGAGCAGGAGGAATATTTAAGGTGGAAGAAGGAGCGTGAGCAGATTGACAGGGAGA
10523	20	1	133	1662844	TGCAGGATTACTAACTCTGAGCTGTTTCTGGACCCAACGGCTCATTTTGGTTTTCTGCTTTTTCGCCTTGCGTCACATTTTGTCCTTTGTTCCCAT
30656	20	3.66	133	1496105	TGCAGGCCAGACCATGATAGCGACTCCTGTTTGGAGTCAGCAGGAGCATCTGGTTCTTTTTAATGTCTGTGAATATTAAGCGGTGATTTATTCATC
21222	20	3.66	133	1328422	TGCAGGCTTTTGCTCTGTAAATGTAGCTCAGTGAGAGCTCCCAGAGTAAGGTCTGGGTCTTTCTCTGTATGAATTATTGTAGGTCCTGCTGACAAT
20762	20	3.66	133	808887	TGCAGGGAAAAAACTACGTTTCCACCAAAAATGACGTCACAGATCAGCAACGCTCGTGTCTGGATTATGATGATTCTGTTGTTGTCAGTGCTTTTA
9392	20	7.34	138	720246	TGCAGGACTGATGTGTGTAAAGACCTCGTATGACTTTCATTTCACTACAGGAAGTCCTAAGTGAGTATTTCTTTGTGGTTTTGACTAAAATGAGTC
18160	20	11.85	138	378566	TGCAGGTAGTGCGCCCACAGGAGGGAGAGCCCATGTTGCTTCTTTGGGCTGTGCCCGGCTGGACCCCACGTGCTAAGCCCCAGCTACCAGGCACTC
10529	20	14.24	65	1188325	TGCAGGACACCGGCCCTCGAGGCCTGGAGTTCCCTCACTCCTGAGCTAATGTCTCACTGTACAGGAGCGAATGTTTTGCACTCCACCCATTTCCCA
51732	20	21.97	12	1247221	TGCAGGGTCGGCACATCTGTCAGCAGCTGTAAGTCATCTCAGACATGATGCTGACGGCCTCCACTCATCCTACTTATTCATATTGTTTGCTATTGT
72485	20	33.09	UN	NA	TGCAGGCTTCTGCCATTACATTACCAATTATGCAATTATGAGCTGCTTGTGTAATTTTTGGTCACCTGCGCAGTGTATTAACACAACTGATCTGAA
101541	20	49.4	36	4243083	TGCAGGGCTGGGAGAGGGTCCAGGGAAACTAAACCCTCTGTGACTCGGGCTTGTTGGGGAAGGAGCCACCCAGGGAGTGGTGACCGAGTAAGGGCG
32377	20	54.48	36	5114241	TGCAGGAGGATGGGCCCATGTCCCCTTTTCAGGCTGTGCCCGGCCACCAGATGCTCACCCTTGGGCACCCTCCCCGGGCCTGGGGTGGGGGGCGCC
101823	20	58.69	57	823981	TGCAGGGCAGGAGGATTGCTGCACGTCAGTTGTTTAGTTCTCATGTACTTCGGCACTGATAGAAAACTGAACAGACAACGGCTCTGACACAGGAAC
97654	20	58.69	UN	NA	TGCAGGCTGGTATTAATGACTTATTTGTTTACTGAGGTTGTGTGTGTTTAGTAGAGTCAGAGCAGAACTGTGGCGAGGTTGGGCATGCCGCCAAAA
RARG_1	20	58.69	NA	NA	NA
54581	22	1	210	659439	TGCAGGTGGGAGGAGGATGGCTGTTCCCATCAGAAGACGCTGCAGGTATCTTCGTCTTTAGATTTTCAGCGTCACGGTGTCGCCTCTAAGGCTCTA
54528	22	4.49	210	316184	TGCAGGGGGCGCTGTCATGTTTTAAACTGTTTTTCTTTCATTTTTAAATGAAACATCTTTGATGTTACAGCCGTCAGCGCGATGAAGCCTCAGTCT
76743	22	5.68	160	277552	TGCAGGACTGGAAAAAACAGAGAAAACAACTGGACTCCGCTTCAACACATTTCCGTCATGTGGTTTTCTTCCATTTGTTTTGGTGCTAAAAAGCAA
66474	22	7.18	160	772295	TGCAGGACACTGGCCCTTGAGGCCTGGAGTTCCTGCCTTTAGTACAGCCACCGTCAGCTGCTCATGGGTGTTTTTGGCTTTGGTTTCGTCTTTGAT
107982	22	7.18	160	1189099	TGCAGGACACCAGCCCTCGAGGCCTGGAGTCCGACACCCCTGCTTTAGGCAAACCACTTTTAATCACAGGGCAGCTGCACAGCTCCCCTGGATGGA
44300	22	10.07	UN	NA	TGCAGGACACCGGCCCTCGAGGACTGGAGTTCCCTAGCCGTGCTTTAGGGGATCATTAGCCAGCGACGTTTAAAGCTCTCCCTGCTGCTCTGCAGG
77053	22	10.07	UN	NA	TGCAGGAACTTATGATCAGGAAGCTTCCTGCTGCATCCAAAATGGAGAAACTGAAAATAATACAAGACAATAATACAAGGTTTTAATTTACAATGC
8882	22	10.07	276	225235	TGCAGGCAGGGCAATGACTCACATGGTCATATTAAAAGGAAGTCACATGGAGGAATTAATTTGGCACCATTCCTTATTTATTCACAGGAAGGTGTG
25054	22	10.31	276	322679	TGCAGGTATTTACGCGTCTCGTGGTTCCTCAGCAGGTACTGCTCCATCTGCACGAGGAAACACACGGTGAGATCACACAGAAATGATCTTTACACG
55847	22	23.95	153	102670	TGCAGGTTTTAGATCTCACCTTGGGTCAACACACCTGAATCACATGATTAGTTCGTTACCAGGCCTCTGGACCTAATTTAGTCATTTAAATCAGCT
1812	22	23.95	153	493407	TGCAGGTTTTAGATGTGTCCTTGAGCCAACACAGCTGATTTAAATGGCGAAATTACCTCCTTAACATGTCATGAAGTTCTCCAGAGGCCTGGTAAT
22318	22	23.95	153	724184	TGCAGGACAAGGACCTGAGCCGCAGCTTTGTGCAGGAGTACTCCTCCATGCACAAAGCGTGTTTCTACGGCCGCTGTCTGGGCTTTCAGGTCAGCT
15603	22	23.95	19	649712	TGCAGGACACTGGCCCTCGGGGTCTGGAATTGCCCACCCCTGCTCTACATTAAAGAGAACAGGTGAAGTTCTACCCATAAAACCTCGAAAACATTT
95863	22	26.6	19	2001083	TGCAGGCCTGGTTTTTAGGTCTCATTCTGGTTGCAGATGGTGGTGTTTTTGCAGGTATGTGGAAGGTGGAGTTAATGTGTTTAGACCAACTGTTGG
7551	22	28.73	19	2286525	TGCAGGATATTATTCACCACATCTCTCTTCAGGCAGCACTCGTGAACAAAAAATTTAAAAAAATAAAAAGAACAGCCCTTCATTTACATTAACGCC
26425	22	28.73	19	2383394	TGCAGGGGGAGACAAAACACCATCAGGAGGGTTGGCAAACGAGTCTGAAGCTTTCCAGAAATCTGAATTATTGAGTGTGATAAATTATTGAATGAA
73666	22	38.87	19	4170682	TGCAGGAGGTTAAGGTTTTTGATAGTGCTTCTCCTGTTCCTCCATCCACATTGGAGCAGAAATTATTTTGCTGTTGGCTTAATGCCCATCTATAGC
15633	22	40.61	19	7168769	TGCAGGCCGGGACACGTTTAGTTCGGGTCGTATTACTTTCTCTTTTCATTATTTGTTTAATTTCTGTTGAATTGCAATTAAAGCTGAAGGAAATGC
65759	22	53.52	16	1845446	TGCAGGACACCGGCCCTCGAGGCCCCCACCCCTGCTCTAGAAGCTAGGCAACGGCACCCTGACTGCCATTAGGTATCAAGATAAAATCCTCGAACC
36990	22	54.15	16	3401831	TGCAGGGTTTTCTTTTTGGATGATGGCCGAGCATGACTGAAATAACCATAGCCACAAAAGCTACGTGGTGACATACTGTAACCGTAACTTTGGATG
40165	22	54.16	16	4237490	TGCAGGGATACACACTTGACGATATGCTTTAGAGCACCGCGTCAAATATGTGACTCGGACGGCAGTACTAGCCTTCCAAAGGCTCCAATTTGTCCC
62780	22	67.3	98	1430655	TGCAGGACACCGGCCTTTGAGGCCTGGAGTTGCCCACCCCTGCTTTAAATCCTAATCCATCGCTGCCGACGGATTAGGGTTTGAGATAAGATAAGA
51081	22	73.77	2491	343	TGCAGGGGAGGAACTGGAACTCGGGCCACCTACATCCACTGAGCCTTACAGGGATGTGGGGATGGAATCCCTGCCCACCATGACCAAACAGGAGCT
RARB_2	22	75.04	NA	NA	NA
84611	23	1	338	182193	TGCAGGGCAGCCTTCATTCTCAGGGCTCAGAGGGGTCAGGGCAGCAGGACGACTTCGTCATGGTTGATTTTGTATGTAGTTATTTTTTTTATTAGG
21902	23	1	250	272088	TGCAGGACACTGGCACTCGAGACCTGGAGATGCCTATCTCTAGGCTAGACCAAGGCCTAGCATAGGCTAAATCAGGATTTTCTACCACTGAACTCT
10393	23	8.08	250	10782	TGCAGGATGTTTCACTGTTGTGAGTCAATAAAATCTGCAGCCAATGCTATAGACTCGGATTCATGTATTATGGTGTAAACAAACAAACAAAAAAAC
87168	23	14.17	88	242788	TGCAGGCGATGACATCATTCTTCATCGCTCTGCTGGTTGTTTTCACGTTTTTCCACGTGAGATATCCAGAGCAAACAGCAGCTTCGCATCATCTCA
83924	23	14.17	88	505462	TGCAGGCTGGCCCACCGGACCTCGAGGCCTGGAGCTCCCCACCCTGTTCTAGAGGCTATCATGAAGTTGCTGAAAGCAGTGCATCATCCACCAACC
74338	23	15.53	88	833688	TGCAGGTTGCTGTTTCACAGTCTCACTGCAAGTGTGACCAAAGTGACATCACTCCACATTATAAAACTTCAAAATTGCTTTTTTGAAGCCAGAAAT
1465	23	15.53	88	837712	TGCAGGCTTTTGGCTCTCAGAAAAGCAGACCGACACTAACTGTTCAGTTTTGCTGTCGGTGTTCTGGCAGCTTCTGTCTGATCTTTGGCTTTAAAT
32655	23	16	88	1249584	TGCAGGCTGCCACCCCCACTCCCCGACCGCGCTGACCTCTCTACCATCTTTTAAGTCAATGCAAACGTACCAGCATGAACTCACAAGCAGAGACAC
8500	23	16.9	30	5106612	TGCAGGCCATTGGCAGCTCCTCCTGTCTCAGGAAAACCAGTGCAATCATCTTCTTGCATCCCGCTGACCCACTTCCCCCTGGTCAGCGCCTCAAGT
81662	23	16.9	30	425603	TGCAGGACACCAGACCTCGAGGCCTGGAGTTGGCCAAGCCTGGTCTATGGTCTTTGGTTGCCGCACCACAGCTAGTTGCTTCCTGTGTGGCCCTTT
30547	23	17.19	30	5529332	TGCAGGGTGTGGTTTTCCAATCTGTCCTGCTTTAGTCATTACAGCCTCACCCACCCACCTAAACTGTCCACTTCAGGCCAAACATCCATGAATGTG
52814	23	17.85	30	1559798	TGCAGGATTAACAACTTAATTTAGCTTGGAGAGAACCTTATTTTAGCATTTTTAAGGTAGCTAGCTAATCTACTAAAGATGCTACTATACACTTCA
49060	23	17.86	30	1253637	TGCAGGTCTTGGATAATCTTGTCTGGTTTAGCAGTTGTATGATTATTATCTGTGTTAGCTGTGTTGTTCTCTTCAGTACCCACATTTGAGGTTCTC
22059	23	17.86	30	55665	TGCAGGGCGGCTTTAGTGTTGTTCTCAGAGAGCGTCAGCTGCCTGTGGGCCGTGTTGGAGTCGAGGGTCAAGCTCACTGAGTCTAGGAAAGACATT
9711	23	18.63	188	24478	TGCAGGCGCCTCTCCAAGCACGCTCATCACAGGTGTATTATTTGAACTGTGAACTGCCACAAGAGCTCAGCAGGTTTCCCTTTGAGTTGTCGTGGA
45963	23	18.63	188	331444	TGCAGGTCAGAAATGCTACGTGGGCCTTGGTAAACCCCCTGCAGATAAACTATGTGATATTCTATTAGCAACAACATGTCACTGAAATCAGAGTTA
25036	23	22.3	82	2424344	TGCAGGGCTGTGCGGCACACTCCAACATTCAATTAGGGGATTTCTCAGGTGATAAGAGACAACCAGCGGGGCAGTATCCTGGGGATCCCTGCCGTC
23368	23	24.02	82	1187706	TGCAGGGACTTCCGACCCATGTATTTACTTTATGTGGAGTGTAGAAATTAAAGCAAACGTTCCTACACAGTAAATTATCTGCTTTTAAAAAATGGA
42796	23	24.02	82	649100	TGCAGGGTCAGTATCTACCAAACTCACGCCAAAGCAGTCACCTGCCATTGCTGAGTAAAAACAAAAGATGTCTGCCTCATTTAAGGGCACAGGTTT
22109	23	24.02	82	230673	TGCAGGCAGTCTTTGGCTTTTTCCTCCTCAGACCTCAGGACGGCGAGCAGAGCCTCCTGCTCCTCCACATCACCCTTCAGCCTCTCAGCTTCTCTG
24561	23	24.41	241	12046	TGCAGGTATTTGTTCAACTTCCGTGGTGTGGCAGCAAGTTTTCGCTTCAAACATCTCTTCCTGTGCGGCTCCTTGGTGTTTCACGTGGGAGACGAA
24940	23	24.41	110	1331702	TGCAGGATACACTGTTACAGCTGGCCTCGGAGTTCAGGGAGGAGTTGGTTGCTGGACGGGGGAGGGTGTGGCTCTCCAAGGATGGTGAGCAGCAGG
89835	23	24.41	110	564382	TGCAGGTGATGGCGTTTCGTCGAAATTCTTGTGTTTGTTGGGGAGAAAACTTACAAACGCACAGTACAGCACTTCAGAGTCACACTGCTAGCGATC
19489	23	29.2	167	502190	TGCAGGCCAACAAACAGAGAAAGGAAATAACACTATTGTACTTTTCATTCATCCCCAGTTCATCTCACATGGCATGATAAAGAGCACAGAGGATGA
18277	23	31.25	172	500122	TGCAGGCAACGACAAGACGGACACGGCAGCTATCAAAGAGGAGCTGGTTGGTAAAAAGAAAACATTTGGAGATTGCTATTTTAGTGCTGATAGCAT
44790	23	31.25	172	577773	TGCAGGATTGTCTGTTTTGGCTATAGTAACAGAGCGGTCCTCTTGGGTTATTACCTGTGTTTTCAACGATTTGTTTTCATGCTGCTTCTGTGTGTG
71356	23	31.25	172	995905	TGCAGGACACAGGCCCTTGAGGCTTGGAGTTCCCCTCCCCTGATGTAAACAATCAACTATCAAGGCTCATTGTTACTTTGTTGAAGTGAACTTTTG
67149	23	31.83	UN	NA	TGCAGGTGGTTTTATCCTTCAAGCTCGAGTCCTCTACCAGAGGCCTGGGAGCTTGAGGGTCCTGCGCAGTATCTTAGCTGTTGTTATTCCCGGGAT
80552	23	33.28	259	410026	TGCAGGATTTTGAATGGAATATGTTAAAGGATGCGAAAGGGCAGAAGACAAAGATAATCTCCTCTTTCGACTCTCGCTACTCCGACCAGTCTTACA
12969	23	36.81	95	537506	TGCAGGAATGTCAAAACATCCACAATAGAGCACTGAAATGAGTATGGAGGTCCTGGCACCATTGCTCGAAGGCTCACCATTTGTAAGCGTACACAT
25583	23	36.81	95	885600	TGCAGGGTTTGCCGTAGGTCCGTCAGGTCATCTTGGAGTTCCTGCAGCCTGGACTGAGCAGCAGTGAGCTCTTCCTGAAGTCTCTGCCCTGTGGAG
13840	23	49.33	UN	NA	TGCAGGGCAAAGTAGCAGCAGAAATGAGTGGGAAAAGCTTGAGAATATAGATGATAAGAGGGGAAATCCAAAGTATAAACCATGTACGACTCACAA
24733	23	50.41	31	4985503	TGCAGGGACACCGGCCCTCGTGGACTGGGATTGGGGACCCCTGGTCTACAGGAACATCTGTGCGAGTATGGCATGGAGGTCCCGAGGTCAAAATGG
1121	23	55.56	31	3690542	TGCAGGAAGAAGACAGGAATGAACTGGTCAGAGCAACGGTCATCGTCTCAGTGGCTTTTTCAAACACAGTGACAGATAACTTAGCTGTGTGCTTAC
66881	23	63.66	31	2539320	TGCAGGGGGCGACTCCTCTGACTTTAAAAAGAATTGTGAATGTATAGAGGCAGAACCAGCCCAAGGTTTTATGAGTTCTTAAGCAGAAATTGATTT
20979	23	63.66	UN	NA	TGCAGGAGTTTTGAATTCCTTCTGCACTGTCCTTTAGCCCTGAAGCAAAATGAATTGAAATTCTTGAAAAAAATAGAGCAGATAGTAATTTTTTGA
44112	23	79.4	49	3659124	TGCAGGACATCTGTCCTTGAGGCCTGGAGTTCCCCCAGCCTGCATTATAAAGAGCAAGGTTCTGGAATATTACACATTCAATTATTTATTTATTTA
53757	23	79.81	49	2885522	TGCAGGTCCTGGCTCCACTGGCAGGGAAAACAGAATGCAAGGCAGGGTGAAAGGGAAGGCACCATAGCTCTCAGTCTACCGCCTCTTCCGCCTCAT
49382	23	86.29	49	2545980	TGCAGGGCAAGGTCAGAGTTGCATAGAATACAAACTTCCACACAGAGCACAAGTCACTGCAAAGACTGCAGAAACCCAGGAAAAAAACTTTACACT
62176	23	86.29	49	740870	TGCAGGATGTTGGATGACTTTGGCCATGAGATGGACAACACTCAGTCCAAACTGGACAACGTAATGAAGAAGCTCGCCAAGGTGTCCCACATGACC
29458	23	96.56	40	151698	TGCAGGACCATCTCCTGCAGCTGTTGAAGCACTCATCCACAGTCTGTACTCTGCTGGAGGCAGGTCTTTAATTATATACGTCCTCTCTGATGCTGG
28586	23	104.84	40	768806	TGCAGGCTACCACAGTCTTCACCTCCAGGAATCATTTGTGTGGGGCCCAAGCGTGCTGACGGCAAATACAGCAAATCCCCATCTGTAAATAAAGCA
9300	23	105.6	40	768898	TGCAGGGATGTTACTAAGTATTGCATCAGATGGACAGTTTAAGCTATCTCTTGGGATCTCAGACTGTGCATGTGTGCTTGTGTCACTGCATCTCCA
68038	23	115.29	40	4062670	TGCAGGCCTGATGGGCGTGGCTGACCAGCTGCTGGTCACGCCTAGGTTCTCACACACCTGCTTCTGATCAAGCTCGTCGGGGGAGCTACTTAACAG
81573	23	117.7	168	1223768	TGCAGGTCTGCTGTAGAGCTTCGCACCGTGAAAGGCCAGACAAGAAATGAACCGATTAATCAAAATCAAAAATGAGTGGTAAGTGCAGCTCTAAAA
17968	23	117.7	168	945403	TGCAGGGCTTGTGTGTGAAAATCCTTACAGTGTGTGCAGACGCACCTGAGTGTGAAATCTTACTAACAGAAGGAGGAGCTTATACAACCCACGCCG
99378	23	117.7	168	926158	TGCAGGGAGCAGATGGTTGGTGACAATATCAGGAAACCCGCTTTTTTGTACCCGTCAAGTATCTGAATTGGCTTCAGCACAACACAGAAGCCTGAA
35517	23	122.74	168	857648	TGCAGGGTGTTTTCTGCACTGTGATCTGTACTTATTAGACTTCAATGAATAATATAAAACAGCTACTTTTCTCTTGAAGCCAAGTCACCCTCTCAC
21025	23	122.74	168	711158	TGCAGGACTCCTGGAGTTCCAGGAGAGAGAGCTGGAGCTGGGAAAAAGAAGGAAGCTGTTCTCTGTCTATGACGTCCACGATGAAATCGGAAGGTG
41894	23	123.79	168	666929	TGCAGGACACACACCCATCATCCACTGCGCACCCCCCACGGCCACTAGCACACGGGGCAAATTGGAGGAACGGGGAAGATATAATAATCGTAATGT
50817	UN	1	176	744484	TGCAGGATCAATCAGTCATTACTGATTCAGTCATTCTGAATGATTTGTTTAAAAGAAAATATTACATTTTAAATACCATATATGACTTTAAAGTTG
14907	UN	1.11	176	1075196	TGCAGGCAGCATCCCACATGTTTCAAACACACCGGTGTCGTGTCGTCGTACATTTTACTCTTACAATTTTTTAACAGCCATAAAGGTTTTAGATTA
103939	UN	6.65	71	3083880	TGCAGGAGCGTATCACGTTTGAAAGGAAGCGGGGAGCGTTAAGTAGCATGTGCACTCCAGTGGGGAACAGTGAGTCGACAAACAAACTGTGGTGGA
47227	UN	6.65	2652	899	TGCAGGACACAAATCATTTGTGGAGACAGATTCTGAGTTCTCTAAAATAAATAAATGTCCTGATGTTCCTGCATGAAGATAAAAAAAATCCACAGT
108340	UN	8.77	339	88447	TGCAGGCGGTGTTTTCCTCAAAGCAAAGCAGTGGCATCATTAACTTTGGAAGCTGCCTCCAGTGAAGTCATAACAAAAGAGGGAACCAAGAGAAAG
41787	UN	13.26	262	274150	TGCAGGACACTGACACTTGATGCCTGGAGTTGGACACTCCTGCTCTAGTGGAATCCAGTATTGCAAATCCAGAGTTCAAAGCAACCACAATGGTCA
91353	UN	15.03	317	384287	TGCAGGACACTGGCCCTCAGGGCCTGGAATTGCCCACCCCTGTCCTAGCAGGGGCCATATGTTTAGGGCCTGCTTGTTATACAACATGCAAGGCTA
15350	UN	19.03	465	58287	TGCAGGTTTTATATCTCACCCTGGGTCAGCACACCTGACTCCAATGATTATTTTATTACCAGGCCTCTGGAGAACTTCAAGACATGTCGAGGATGT
22679	UN	21.08	UN	NA	TGCAGGGTCACAGCAACAGTATTTATTTCATGCTCAAAAGGTCCAGGAAAAGGCTCCGATAGCCGCTATGAGGTCGCCCAACTCATCACAAGACAT
99081	UN	21.09	268	507289	TGCAGGCAGCTTCACACAAACACCATAAAATAATAAGTGAAAGCAGAGAGAACCAAGTGACAGTGAACAAACACCTGTAACTGTGAACAGCACGAC
75424	UN	21.09	1018	6422	TGCAGGTACTGAACTAAAATGGTAAATGGTAAATGGCCTGTATTTATACAGCACTTTACTAGTCCCTAAGGACCCCAAAGCGCTTTACACATCCAG
80319	UN	22.51	194	674293	TGCAGGGCTAAAGAGGCATCACACCTTTATATGGTGTTTCCTCACTTTCTCTCTTCTCAGTACAGTCTTATAGACTGGCAGAAGATGCACCGTGTC
14080	UN	22.51	374	101916	TGCAGGACACCAGCCCTCGAGGTCTGGAGTGCCATACGCCTGTGCTAAATGCTTCCCATTTTCAGGGGTTGTCCTTTTCTTTCTCCAGTTCACCAA
90970	UN	23.12	297	456404	TGCAGGATTTTATGTGGATATTTAAATATCCCTGACGTGCATGTAGCTGTGCGATGGAGTCTGTGGATGCAGTGAGCGCTCCACCCTGCTCTGCAA
84447	UN	24.08	374	41106	TGCAGGCGTGAGACACTGTCCAATGGCGTGTTGATGAATGGATATGCTCGCTCCTGAACATGTGACATGGATAACATGACATCATGTACCATGACA
47564	UN	34.08	308	385985	TGCAGGTAAACACAGTCCGCAGTGCTGCAGAAGGGTCGAGAGACACCCAGAGGAAACACGGAGAGCGATAAAGAGAGAGGGTGGCATGATTACATG
57041	UN	43.04	1030	4002	TGCAGGAATGTGATCTCATGCAGCCGAGACGGAGAGCACTAAACCTAAGGCCCGTTTCACTACACGGGGGAAATTCCCAGACTGCGTCAGCTGACA
24349	UN	43.04	377	106982	TGCAGGTTTTTCCCTGTGGTGGCTCCTCTGTCTGCTGGTGGACAGACACATTTTCTTTACTGACACAAATAATTATTGGGGCATCTTATTGTTAAC
5641	UN	74.66	37	3328732	TGCAGGACACCGGTCCTTGAGGCCTCGAGTTGGACACCCCTGATCTAAACCATGGCCACATGTGTAAATACACTGAGTTGCTAACATGTGACTGTT
46846	UN	76.38	37	2133077	TGCAGGTTAATGATTTATTCCTTACAGTGGTATTATCAAATATGAAGATTTTGCTGGCAGCAAACATCCTGCTACAGTTGGTAACATGTTTTTCAA
