# Supplementary material for: Evolution of cichlid vision via trans-regulatory divergence
Source: BMC Evol Biol. 2012 Dec 26;12:251. doi: 10.1186/1471-2148-12-251 (PMC3575402; doi:10.1186/1471-2148-12-251)
Supplement: Additional file 8 — Excel file of 32 5-bp barcodes used to label F2 DNA in each reduced-representation RAD-seq library. [file 1471-2148-12-251-S8.xlsx]

## Sheet: Sheet1
Additional file 8. Excel file of 32 5-bp barcodes used to label F2 DNA in each reduced-representations RAD-seq library.
Barcode ID	Sequence (5′—3′)
1	AACCC
2	ACTGC
3	AGGAC
4	ATATC
5	CAACT
6	TTGGC
7	CGGCG
8	TCGAG
9	GCTAA
10	TGCAA
11	GGCCT
12	GTCAC
13	CTCTT
14	CCGGT
15	GATCG
16	TACGT
17	AAGGG
18	ACACG
19	AGAGT
20	ATGCT
21	CATGA
22	CCAAC
23	CGATA
24	CTAGG
25	GAAGC
26	GCCGG
27	GGTTC
28	GTTGT
29	TATAC
30	TCAGA
31	TGACC
32	TTCCG
